# Supplementary material for: Enhancing haptic continuity in virtual reality using a continuity reinforcement skeleton
Source: Nat Commun. 2025 Mar 27;16:2995. doi: 10.1038/s41467-025-58318-z (PMC11950344; doi:10.1038/s41467-025-58318-z)
Supplement: Supplementary file 11 — Source Data [file 41467_2025_58318_MOESM11_ESM.xlsx]

## Sheet: Figure 2d
Figure 2d
		d/L	Dp	Ds
	CRS Exp.	0.2	0.0069	0.0371
		0.24	0.0083	0.0489
		0.3	0.0231	0.0987
		d/L	Dp Pixel	Dp Linear	Ds Pixel	Ds Linear
	Pixel & Linear	1	0.25	0.25	1.02	2
		0.909091	0.227273	0.227273	0.927273	1.65289
		0.833333	0.208333	0.208333	0.85	1.38889
		0.769231	0.192308	0.192308	0.784615	1.18343
		0.714286	0.178571	0.178571	0.728571	1.02041
		0.666667	0.166667	0.166667	0.68	0.888889
		0.625	0.15625	0.15625	0.6375	0.78125
		0.588235	0.147059	0.147059	0.6	0.692042
		0.555556	0.138889	0.138889	0.566667	0.617284
		0.526316	0.131579	0.131579	0.536842	0.554017
		0.5	0.125	0.125	0.51	0.5
		0.47619	0.119048	0.119048	0.485714	0.453515
		0.454545	0.113636	0.113636	0.463636	0.413223
		0.434783	0.108696	0.108696	0.443478	0.378072
		0.416667	0.104167	0.104167	0.425	0.347222
		0.4	0.1	0.1	0.408	0.32
		0.384615	0.0961538	0.0961538	0.392308	0.295858
		0.37037	0.0925926	0.0925926	0.377778	0.274348
		0.357143	0.0892857	0.0892857	0.364286	0.255102
		0.344828	0.0862069	0.0862069	0.351724	0.237812
		0.333333	0.0833333	0.0833333	0.34	0.222222
		0.322581	0.0806452	0.0806452	0.329032	0.208117
		0.3125	0.078125	0.078125	0.31875	0.195312
		0.30303	0.0757576	0.0757576	0.309091	0.183655
		0.294118	0.0735294	0.0735294	0.3	0.17301
		0.285714	0.0714286	0.0714286	0.291429	0.163265
		0.277778	0.0694444	0.0694444	0.283333	0.154321
		0.27027	0.0675676	0.0675676	0.275676	0.146092
		0.263158	0.0657895	0.0657895	0.268421	0.138504
		0.25641	0.0641026	0.0641026	0.261538	0.131492
		0.25	0.0625	0.0625	0.255	0.125
		0.243902	0.0609756	0.0609756	0.24878	0.118977
		0.238095	0.0595238	0.0595238	0.242857	0.113379
		0.232558	0.0581395	0.0581395	0.237209	0.108167
		0.227273	0.0568182	0.0568182	0.231818	0.103306
		0.222222	0.0555556	0.0555556	0.226667	0.0987654
		0.217391	0.0543478	0.0543478	0.221739	0.094518
		0.212766	0.0531915	0.0531915	0.217021	0.0905387
		0.208333	0.0520833	0.0520833	0.2125	0.0868056
		0.204082	0.0510204	0.0510204	0.208163	0.0832986
		0.2	0.05	0.05	0.204	0.08
		0.196078	0.0490196	0.0490196	0.2	0.0768935
		0.192308	0.0480769	0.0480769	0.196154	0.0739645
		0.188679	0.0471698	0.0471698	0.192453	0.0711997
		0.185185	0.0462963	0.0462963	0.188889	0.0685871
		0.181818	0.0454545	0.0454545	0.185455	0.0661157
		0.178571	0.0446429	0.0446429	0.182143	0.0637755
		0.175439	0.0438596	0.0438596	0.178947	0.0615574
		0.172414	0.0431034	0.0431034	0.175862	0.059453
		0.169492	0.0423729	0.0423729	0.172881	0.0574548
		0.166667	0.0416667	0.0416667	0.17	0.0555556
		0.163934	0.0409836	0.0409836	0.167213	0.053749
		0.16129	0.0403226	0.0403226	0.164516	0.0520291
		0.15873	0.0396825	0.0396825	0.161905	0.0503905
		0.15625	0.0390625	0.0390625	0.159375	0.0488281
		0.153846	0.0384615	0.0384615	0.156923	0.0473373
		0.151515	0.0378788	0.0378788	0.154545	0.0459137
		0.149254	0.0373134	0.0373134	0.152239	0.0445534
		0.147059	0.0367647	0.0367647	0.15	0.0432526
		0.144928	0.0362319	0.0362319	0.147826	0.042008
		0.142857	0.0357143	0.0357143	0.145714	0.0408163
		0.140845	0.0352113	0.0352113	0.143662	0.0396747
		0.138889	0.0347222	0.0347222	0.141667	0.0385802
		0.136986	0.0342466	0.0342466	0.139726	0.0375305
		0.135135	0.0337838	0.0337838	0.137838	0.036523
		0.133333	0.0333333	0.0333333	0.136	0.0355556
		0.131579	0.0328947	0.0328947	0.134211	0.034626
		0.12987	0.0324675	0.0324675	0.132468	0.0337325
		0.128205	0.0320513	0.0320513	0.130769	0.0328731
		0.126582	0.0316456	0.0316456	0.129114	0.0320461
		0.125	0.03125	0.03125	0.1275	0.03125
		0.123457	0.0308642	0.0308642	0.125926	0.0304832
		0.121951	0.0304878	0.0304878	0.12439	0.0297442
		0.120482	0.0301205	0.0301205	0.122892	0.0290318
		0.119048	0.0297619	0.0297619	0.121429	0.0283447
		0.117647	0.0294118	0.0294118	0.12	0.0276817
		0.116279	0.0290698	0.0290698	0.118605	0.0270416
		0.114943	0.0287356	0.0287356	0.117241	0.0264236
		0.113636	0.0284091	0.0284091	0.115909	0.0258264
		0.11236	0.0280899	0.0280899	0.114607	0.0252493
		0.111111	0.0277778	0.0277778	0.113333	0.0246914
		0.10989	0.0274725	0.0274725	0.112088	0.0241517
		0.108696	0.0271739	0.0271739	0.11087	0.0236295
		0.107527	0.0268817	0.0268817	0.109677	0.0231241
		0.106383	0.0265957	0.0265957	0.108511	0.0226347
		0.105263	0.0263158	0.0263158	0.107368	0.0221607
		0.104167	0.0260417	0.0260417	0.10625	0.0217014
		0.103093	0.0257732	0.0257732	0.105155	0.0212562
		0.102041	0.0255102	0.0255102	0.104082	0.0208247
		0.10101	0.0252525	0.0252525	0.10303	0.0204061
		0.1	0.025	0.025	0.102	0.02
		0.0990099	0.0247525	0.0247525	0.10099	0.0196059
		0.0980392	0.0245098	0.0245098	0.1	0.0192234
		0.0970874	0.0242718	0.0242718	0.0990291	0.0188519
		0.0961538	0.0240385	0.0240385	0.0980769	0.0184911
		0.0952381	0.0238095	0.0238095	0.0971429	0.0181406
		0.0943396	0.0235849	0.0235849	0.0962264	0.0177999
		0.0934579	0.0233645	0.0233645	0.0953271	0.0174688
		0.0925926	0.0231481	0.0231481	0.0944444	0.0171468
		0.0917431	0.0229358	0.0229358	0.093578	0.0168336
		0.0909091	0.0227273	0.0227273	0.0927273	0.0165289
		0.0900901	0.0225225	0.0225225	0.0918919	0.0162324
		0.0892857	0.0223214	0.0223214	0.0910714	0.0159439
		0.0884956	0.0221239	0.0221239	0.0902655	0.0156629
		0.0877193	0.0219298	0.0219298	0.0894737	0.0153894
		0.0869565	0.0217391	0.0217391	0.0886957	0.0151229
		0.0862069	0.0215517	0.0215517	0.087931	0.0148633
		0.0854701	0.0213675	0.0213675	0.0871795	0.0146103
		0.0847458	0.0211864	0.0211864	0.0864407	0.0143637
		0.0840336	0.0210084	0.0210084	0.0857143	0.0141233
		0.0833333	0.0208333	0.0208333	0.085	0.0138889
		0.0826446	0.0206612	0.0206612	0.0842975	0.0136603
		0.0819672	0.0204918	0.0204918	0.0836066	0.0134372
		0.0813008	0.0203252	0.0203252	0.0829268	0.0132196
		0.0806452	0.0201613	0.0201613	0.0822581	0.0130073
		0.08	0.02	0.02	0.0816	0.0128
		0.0793651	0.0198413	0.0198413	0.0809524	0.0125976
		0.0787402	0.019685	0.019685	0.080315	0.0124
		0.078125	0.0195312	0.0195312	0.0796875	0.012207
		0.0775194	0.0193798	0.0193798	0.0790698	0.0120185
		0.0769231	0.0192308	0.0192308	0.0784615	0.0118343
		0.0763359	0.019084	0.019084	0.0778626	0.0116543
		0.0757576	0.0189394	0.0189394	0.0772727	0.0114784
		0.075188	0.018797	0.018797	0.0766917	0.0113065
		0.0746269	0.0186567	0.0186567	0.0761194	0.0111383
		0.0740741	0.0185185	0.0185185	0.0755556	0.0109739
		0.0735294	0.0183824	0.0183824	0.075	0.0108131
		0.0729927	0.0182482	0.0182482	0.0744526	0.0106559
		0.0724638	0.0181159	0.0181159	0.073913	0.010502
		0.0719424	0.0179856	0.0179856	0.0733813	0.0103514
		0.0714286	0.0178571	0.0178571	0.0728571	0.0102041
		0.070922	0.0177305	0.0177305	0.0723404	0.0100599
		0.0704225	0.0176056	0.0176056	0.071831	0.00991867
		0.0699301	0.0174825	0.0174825	0.0713287	0.00978043
		0.0694444	0.0173611	0.0173611	0.0708333	0.00964506
		0.0689655	0.0172414	0.0172414	0.0703448	0.00951249
		0.0684932	0.0171233	0.0171233	0.069863	0.00938262
		0.0680272	0.0170068	0.0170068	0.0693878	0.0092554
		0.0675676	0.0168919	0.0168919	0.0689189	0.00913075
		0.0671141	0.0167785	0.0167785	0.0684564	0.0090086
		0.0666667	0.0166667	0.0166667	0.068	0.00888889
		0.0662252	0.0165563	0.0165563	0.0675497	0.00877155
		0.0657895	0.0164474	0.0164474	0.0671053	0.00865651
		0.0653595	0.0163399	0.0163399	0.0666667	0.00854372
		0.0649351	0.0162338	0.0162338	0.0662338	0.00843313
		0.0645161	0.016129	0.016129	0.0658065	0.00832466
		0.0641026	0.0160256	0.0160256	0.0653846	0.00821828
		0.0636943	0.0159236	0.0159236	0.0649682	0.00811392
		0.0632911	0.0158228	0.0158228	0.064557	0.00801154
		0.0628931	0.0157233	0.0157233	0.0641509	0.00791108
		0.0625	0.015625	0.015625	0.06375	0.0078125
		0.0621118	0.015528	0.015528	0.063354	0.00771575
		0.0617284	0.0154321	0.0154321	0.062963	0.00762079
		0.0613497	0.0153374	0.0153374	0.0625767	0.00752757
		0.0609756	0.0152439	0.0152439	0.0621951	0.00743605
		0.0606061	0.0151515	0.0151515	0.0618182	0.00734619
		0.060241	0.0150602	0.0150602	0.0614458	0.00725795
		0.0598802	0.0149701	0.0149701	0.0610778	0.00717129
		0.0595238	0.014881	0.014881	0.0607143	0.00708617
		0.0591716	0.0147929	0.0147929	0.060355	0.00700256
		0.0588235	0.0147059	0.0147059	0.06	0.00692042
		0.0584795	0.0146199	0.0146199	0.0596491	0.00683971
		0.0581395	0.0145349	0.0145349	0.0593023	0.00676041
		0.0578035	0.0144509	0.0144509	0.0589595	0.00668248
		0.0574713	0.0143678	0.0143678	0.0586207	0.00660589
		0.0571429	0.0142857	0.0142857	0.0582857	0.00653061
		0.0568182	0.0142045	0.0142045	0.0579545	0.00645661
		0.0564972	0.0141243	0.0141243	0.0576271	0.00638386
		0.0561798	0.0140449	0.0140449	0.0573034	0.00631233
		0.0558659	0.0139665	0.0139665	0.0569832	0.006242
		0.0555556	0.0138889	0.0138889	0.0566667	0.00617284
		0.0552486	0.0138122	0.0138122	0.0563536	0.00610482
		0.0549451	0.0137363	0.0137363	0.056044	0.00603792
		0.0546448	0.0136612	0.0136612	0.0557377	0.00597211
		0.0543478	0.013587	0.013587	0.0554348	0.00590737
		0.0540541	0.0135135	0.0135135	0.0551351	0.00584368
		0.0537634	0.0134409	0.0134409	0.0548387	0.00578102
		0.0534759	0.013369	0.013369	0.0545455	0.00571935
		0.0531915	0.0132979	0.0132979	0.0542553	0.00565867
		0.0529101	0.0132275	0.0132275	0.0539683	0.00559895
		0.0526316	0.0131579	0.0131579	0.0536842	0.00554017
		0.052356	0.013089	0.013089	0.0534031	0.00548231
		0.0520833	0.0130208	0.0130208	0.053125	0.00542535
		0.0518135	0.0129534	0.0129534	0.0528497	0.00536927
		0.0515464	0.0128866	0.0128866	0.0525773	0.00531406
		0.0512821	0.0128205	0.0128205	0.0523077	0.0052597
		0.0510204	0.0127551	0.0127551	0.0520408	0.00520616
		0.0507614	0.0126904	0.0126904	0.0517766	0.00515344
		0.0505051	0.0126263	0.0126263	0.0515152	0.00510152
		0.0502513	0.0125628	0.0125628	0.0512563	0.00505038
		0.05	0.0125	0.0125	0.051	0.005
		0.0497512	0.0124378	0.0124378	0.0507463	0.00495037
		0.049505	0.0123762	0.0123762	0.050495	0.00490148
		0.0492611	0.0123153	0.0123153	0.0502463	0.00485331
		0.0490196	0.0122549	0.0122549	0.05	0.00480584
		0.0487805	0.0121951	0.0121951	0.0497561	0.00475907
		0.0485437	0.0121359	0.0121359	0.0495146	0.00471298
		0.0483092	0.0120773	0.0120773	0.0492754	0.00466755
		0.0480769	0.0120192	0.0120192	0.0490385	0.00462278
		0.0478469	0.0119617	0.0119617	0.0488038	0.00457865
		0.047619	0.0119048	0.0119048	0.0485714	0.00453515
		0.0473934	0.0118483	0.0118483	0.0483412	0.00449226
		0.0471698	0.0117925	0.0117925	0.0481132	0.00444998
		0.0469484	0.0117371	0.0117371	0.0478873	0.0044083
		0.046729	0.0116822	0.0116822	0.0476636	0.00436719
		0.0465116	0.0116279	0.0116279	0.0474419	0.00432666
		0.0462963	0.0115741	0.0115741	0.0472222	0.00428669
		0.0460829	0.0115207	0.0115207	0.0470046	0.00424728
		0.0458716	0.0114679	0.0114679	0.046789	0.0042084
		0.0456621	0.0114155	0.0114155	0.0465753	0.00417005
		0.0454545	0.0113636	0.0113636	0.0463636	0.00413223
		0.0452489	0.0113122	0.0113122	0.0461538	0.00409492
		0.045045	0.0112613	0.0112613	0.0459459	0.00405811
		0.044843	0.0112108	0.0112108	0.0457399	0.0040218
		0.0446429	0.0111607	0.0111607	0.0455357	0.00398597
		0.0444444	0.0111111	0.0111111	0.0453333	0.00395062
		0.0442478	0.0110619	0.0110619	0.0451327	0.00391573
		0.0440529	0.0110132	0.0110132	0.0449339	0.00388131
		0.0438596	0.0109649	0.0109649	0.0447368	0.00384734
		0.0436681	0.010917	0.010917	0.0445415	0.00381381
		0.0434783	0.0108696	0.0108696	0.0443478	0.00378072
		0.04329	0.0108225	0.0108225	0.0441558	0.00374806
		0.0431034	0.0107759	0.0107759	0.0439655	0.00371581
		0.0429185	0.0107296	0.0107296	0.0437768	0.00368399
		0.042735	0.0106838	0.0106838	0.0435897	0.00365257
		0.0425532	0.0106383	0.0106383	0.0434043	0.00362155
		0.0423729	0.0105932	0.0105932	0.0432203	0.00359092
		0.0421941	0.0105485	0.0105485	0.043038	0.00356068
		0.0420168	0.0105042	0.0105042	0.0428571	0.00353082
		0.041841	0.0104603	0.0104603	0.0426778	0.00350134
		0.0416667	0.0104167	0.0104167	0.0425	0.00347222
		0.0414938	0.0103734	0.0103734	0.0423237	0.00344347
		0.0413223	0.0103306	0.0103306	0.0421488	0.00341507
		0.0411523	0.0102881	0.0102881	0.0419753	0.00338702
		0.0409836	0.0102459	0.0102459	0.0418033	0.00335931
		0.0408163	0.0102041	0.0102041	0.0416327	0.00333195
		0.0406504	0.0101626	0.0101626	0.0414634	0.00330491
		0.0404858	0.0101215	0.0101215	0.0412955	0.0032782
		0.0403226	0.0100806	0.0100806	0.041129	0.00325182
		0.0401606	0.0100402	0.0100402	0.0409639	0.00322575
		0.04	0.01	0.01	0.0408	0.0032
		0.0398406	0.00996016	0.00996016	0.0406375	0.00317455
		0.0396825	0.00992063	0.00992063	0.0404762	0.00314941
		0.0395257	0.00988142	0.00988142	0.0403162	0.00312456
		0.0393701	0.00984252	0.00984252	0.0401575	0.00310001
		0.0392157	0.00980392	0.00980392	0.04	0.00307574
		0.0390625	0.00976562	0.00976562	0.0398437	0.00305176
		0.0389105	0.00972763	0.00972763	0.0396887	0.00302805
		0.0387597	0.00968992	0.00968992	0.0395349	0.00300463
		0.03861	0.00965251	0.00965251	0.0393822	0.00298147
		0.0384615	0.00961538	0.00961538	0.0392308	0.00295858
		0.0383142	0.00957854	0.00957854	0.0390805	0.00293595
		0.0381679	0.00954198	0.00954198	0.0389313	0.00291358
		0.0380228	0.0095057	0.0095057	0.0387833	0.00289147
		0.0378788	0.0094697	0.0094697	0.0386364	0.00286961
		0.0377358	0.00943396	0.00943396	0.0384906	0.00284799
		0.037594	0.0093985	0.0093985	0.0383459	0.00282662
		0.0374532	0.0093633	0.0093633	0.0382022	0.00280548
		0.0373134	0.00932836	0.00932836	0.0380597	0.00278458
		0.0371747	0.00929368	0.00929368	0.0379182	0.00276392
		0.037037	0.00925926	0.00925926	0.0377778	0.00274348
		0.0369004	0.00922509	0.00922509	0.0376384	0.00272327
		0.0367647	0.00919118	0.00919118	0.0375	0.00270329
		0.03663	0.00915751	0.00915751	0.0373626	0.00268352
		0.0364964	0.00912409	0.00912409	0.0372263	0.00266397
		0.0363636	0.00909091	0.00909091	0.0370909	0.00264463
		0.0362319	0.00905797	0.00905797	0.0369565	0.0026255
		0.0361011	0.00902527	0.00902527	0.0368231	0.00260658
		0.0359712	0.00899281	0.00899281	0.0366906	0.00258786
		0.0358423	0.00896057	0.00896057	0.0365591	0.00256934
		0.0357143	0.00892857	0.00892857	0.0364286	0.00255102
		0.0355872	0.0088968	0.0088968	0.0362989	0.0025329
		0.035461	0.00886525	0.00886525	0.0361702	0.00251496
		0.0353357	0.00883392	0.00883392	0.0360424	0.00249722
		0.0352113	0.00880282	0.00880282	0.0359155	0.00247967
		0.0350877	0.00877193	0.00877193	0.0357895	0.0024623
		0.034965	0.00874126	0.00874126	0.0356643	0.00244511
		0.0348432	0.0087108	0.0087108	0.0355401	0.0024281
		0.0347222	0.00868056	0.00868056	0.0354167	0.00241127
		0.0346021	0.00865052	0.00865052	0.0352941	0.00239461
		0.0344828	0.00862069	0.00862069	0.0351724	0.00237812
		0.0343643	0.00859107	0.00859107	0.0350515	0.0023618
		0.0342466	0.00856164	0.00856164	0.0349315	0.00234566
		0.0341297	0.00853242	0.00853242	0.0348123	0.00232967
		0.0340136	0.0085034	0.0085034	0.0346939	0.00231385
		0.0338983	0.00847458	0.00847458	0.0345763	0.00229819
		0.0337838	0.00844595	0.00844595	0.0344595	0.00228269
		0.03367	0.00841751	0.00841751	0.0343434	0.00226734
		0.033557	0.00838926	0.00838926	0.0342282	0.00225215
		0.0334448	0.0083612	0.0083612	0.0341137	0.00223711
		0.0333333	0.00833333	0.00833333	0.034	0.00222222
		0.0332226	0.00830565	0.00830565	0.033887	0.00220748
		0.0331126	0.00827815	0.00827815	0.0337748	0.00219289
		0.0330033	0.00825083	0.00825083	0.0336634	0.00217844
		0.0328947	0.00822368	0.00822368	0.0335526	0.00216413
		0.0327869	0.00819672	0.00819672	0.0334426	0.00214996
		0.0326797	0.00816993	0.00816993	0.0333333	0.00213593
		0.0325733	0.00814332	0.00814332	0.0332248	0.00212204
		0.0324675	0.00811688	0.00811688	0.0331169	0.00210828
		0.0323625	0.00809061	0.00809061	0.0330097	0.00209466
		0.0322581	0.00806452	0.00806452	0.0329032	0.00208117
		0.0321543	0.00803859	0.00803859	0.0327974	0.0020678
		0.0320513	0.00801282	0.00801282	0.0326923	0.00205457
		0.0319489	0.00798722	0.00798722	0.0325879	0.00204146
		0.0318471	0.00796178	0.00796178	0.0324841	0.00202848
		0.031746	0.00793651	0.00793651	0.032381	0.00201562
		0.0316456	0.00791139	0.00791139	0.0322785	0.00200288
		0.0315457	0.00788644	0.00788644	0.0321767	0.00199027
		0.0314465	0.00786164	0.00786164	0.0320755	0.00197777
		0.031348	0.00783699	0.00783699	0.0319749	0.00196539
		0.03125	0.0078125	0.0078125	0.031875	0.00195312
		0.0311526	0.00778816	0.00778816	0.0317757	0.00194097
		0.0310559	0.00776398	0.00776398	0.031677	0.00192894
		0.0309598	0.00773994	0.00773994	0.0315789	0.00191701
		0.0308642	0.00771605	0.00771605	0.0314815	0.0019052
		0.0307692	0.00769231	0.00769231	0.0313846	0.00189349
		0.0306748	0.00766871	0.00766871	0.0312883	0.00188189
		0.030581	0.00764526	0.00764526	0.0311927	0.0018704
		0.0304878	0.00762195	0.00762195	0.0310976	0.00185901
		0.0303951	0.00759878	0.00759878	0.031003	0.00184773
		0.030303	0.00757576	0.00757576	0.0309091	0.00183655
		0.0302115	0.00755287	0.00755287	0.0308157	0.00182547
		0.0301205	0.00753012	0.00753012	0.0307229	0.00181449
		0.03003	0.00750751	0.00750751	0.0306306	0.00180361
		0.0299401	0.00748503	0.00748503	0.0305389	0.00179282
		0.0298507	0.00746269	0.00746269	0.0304478	0.00178213
		0.0297619	0.00744048	0.00744048	0.0303571	0.00177154
		0.0296736	0.0074184	0.0074184	0.0302671	0.00176104
		0.0295858	0.00739645	0.00739645	0.0301775	0.00175064
		0.0294985	0.00737463	0.00737463	0.0300885	0.00174033
		0.0294118	0.00735294	0.00735294	0.03	0.0017301
		0.0293255	0.00733138	0.00733138	0.029912	0.00171997
		0.0292398	0.00730994	0.00730994	0.0298246	0.00170993
		0.0291545	0.00728863	0.00728863	0.0297376	0.00169997
		0.0290698	0.00726744	0.00726744	0.0296512	0.0016901
		0.0289855	0.00724638	0.00724638	0.0295652	0.00168032
		0.0289017	0.00722543	0.00722543	0.0294798	0.00167062
		0.0288184	0.00720461	0.00720461	0.0293948	0.00166101
		0.0287356	0.00718391	0.00718391	0.0293103	0.00165147
		0.0286533	0.00716332	0.00716332	0.0292264	0.00164202
		0.0285714	0.00714286	0.00714286	0.0291429	0.00163265
		0.02849	0.00712251	0.00712251	0.0290598	0.00162336
		0.0284091	0.00710227	0.00710227	0.0289773	0.00161415
		0.0283286	0.00708215	0.00708215	0.0288952	0.00160502
		0.0282486	0.00706215	0.00706215	0.0288136	0.00159597
		0.028169	0.00704225	0.00704225	0.0287324	0.00158699
		0.0280899	0.00702247	0.00702247	0.0286517	0.00157808
		0.0280112	0.0070028	0.0070028	0.0285714	0.00156926
		0.027933	0.00698324	0.00698324	0.0284916	0.0015605
		0.0278552	0.00696379	0.00696379	0.0284123	0.00155182
		0.0277778	0.00694444	0.00694444	0.0283333	0.00154321
		0.0277008	0.00692521	0.00692521	0.0282548	0.00153467
		0.0276243	0.00690608	0.00690608	0.0281768	0.0015262
		0.0275482	0.00688705	0.00688705	0.0280992	0.00151781
		0.0274725	0.00686813	0.00686813	0.028022	0.00150948
		0.0273973	0.00684932	0.00684932	0.0279452	0.00150122
		0.0273224	0.0068306	0.0068306	0.0278689	0.00149303
		0.027248	0.00681199	0.00681199	0.0277929	0.0014849
		0.0271739	0.00679348	0.00679348	0.0277174	0.00147684
		0.0271003	0.00677507	0.00677507	0.0276423	0.00146885
		0.027027	0.00675676	0.00675676	0.0275676	0.00146092
		0.0269542	0.00673854	0.00673854	0.0274933	0.00145306
		0.0268817	0.00672043	0.00672043	0.0274194	0.00144525
		0.0268097	0.00670241	0.00670241	0.0273458	0.00143751
		0.026738	0.00668449	0.00668449	0.0272727	0.00142984
		0.0266667	0.00666667	0.00666667	0.0272	0.00142222
		0.0265957	0.00664894	0.00664894	0.0271277	0.00141467
		0.0265252	0.0066313	0.0066313	0.0270557	0.00140717
		0.026455	0.00661376	0.00661376	0.0269841	0.00139974
		0.0263852	0.00659631	0.00659631	0.0269129	0.00139236
		0.0263158	0.00657895	0.00657895	0.0268421	0.00138504
		0.0262467	0.00656168	0.00656168	0.0267717	0.00137778
		0.026178	0.0065445	0.0065445	0.0267016	0.00137058
		0.0261097	0.00652742	0.00652742	0.0266319	0.00136343
		0.0260417	0.00651042	0.00651042	0.0265625	0.00135634
		0.025974	0.00649351	0.00649351	0.0264935	0.0013493
		0.0259067	0.00647668	0.00647668	0.0264249	0.00134232
		0.0258398	0.00645995	0.00645995	0.0263566	0.00133539
		0.0257732	0.0064433	0.0064433	0.0262887	0.00132852
		0.0257069	0.00642674	0.00642674	0.0262211	0.00132169
		0.025641	0.00641026	0.00641026	0.0261538	0.00131492
		0.0255754	0.00639386	0.00639386	0.026087	0.00130821
		0.0255102	0.00637755	0.00637755	0.0260204	0.00130154
		0.0254453	0.00636132	0.00636132	0.0259542	0.00129493
		0.0253807	0.00634518	0.00634518	0.0258883	0.00128836
		0.0253165	0.00632911	0.00632911	0.0258228	0.00128185
		0.0252525	0.00631313	0.00631313	0.0257576	0.00127538
		0.0251889	0.00629723	0.00629723	0.0256927	0.00126896
		0.0251256	0.00628141	0.00628141	0.0256281	0.00126259
		0.0250627	0.00626566	0.00626566	0.0255639	0.00125627
		0.025	0.00625	0.00625	0.0255	0.00125
		0.0249377	0.00623441	0.00623441	0.0254364	0.00124377
		0.0248756	0.00621891	0.00621891	0.0253731	0.00123759
		0.0248139	0.00620347	0.00620347	0.0253102	0.00123146
		0.0247525	0.00618812	0.00618812	0.0252475	0.00122537
		0.0246914	0.00617284	0.00617284	0.0251852	0.00121933
		0.0246305	0.00615764	0.00615764	0.0251232	0.00121333
		0.02457	0.00614251	0.00614251	0.0250614	0.00120737
		0.0245098	0.00612745	0.00612745	0.025	0.00120146
		0.0244499	0.00611247	0.00611247	0.0249389	0.00119559
		0.0243902	0.00609756	0.00609756	0.024878	0.00118977
		0.0243309	0.00608273	0.00608273	0.0248175	0.00118399
		0.0242718	0.00606796	0.00606796	0.0247573	0.00117824
		0.0242131	0.00605327	0.00605327	0.0246973	0.00117255
		0.0241546	0.00603865	0.00603865	0.0246377	0.00116689
		0.0240964	0.0060241	0.0060241	0.0245783	0.00116127
		0.0240385	0.00600962	0.00600962	0.0245192	0.0011557
		0.0239808	0.0059952	0.0059952	0.0244604	0.00115016
		0.0239234	0.00598086	0.00598086	0.0244019	0.00114466
		0.0238663	0.00596659	0.00596659	0.0243437	0.00113921
		0.0238095	0.00595238	0.00595238	0.0242857	0.00113379
		0.023753	0.00593824	0.00593824	0.024228	0.00112841
		0.0236967	0.00592417	0.00592417	0.0241706	0.00112307
		0.0236407	0.00591017	0.00591017	0.0241135	0.00111776
		0.0235849	0.00589623	0.00589623	0.0240566	0.0011125
		0.0235294	0.00588235	0.00588235	0.024	0.00110727
		0.0234742	0.00586854	0.00586854	0.0239437	0.00110207
		0.0234192	0.0058548	0.0058548	0.0238876	0.00109692
		0.0233645	0.00584112	0.00584112	0.0238318	0.0010918
		0.02331	0.00582751	0.00582751	0.0237762	0.00108671
		0.0232558	0.00581395	0.00581395	0.0237209	0.00108167
		0.0232019	0.00580046	0.00580046	0.0236659	0.00107665
		0.0231481	0.00578704	0.00578704	0.0236111	0.00107167
		0.0230947	0.00577367	0.00577367	0.0235566	0.00106673
		0.0230415	0.00576037	0.00576037	0.0235023	0.00106182
		0.0229885	0.00574713	0.00574713	0.0234483	0.00105694
		0.0229358	0.00573394	0.00573394	0.0233945	0.0010521
		0.0228833	0.00572082	0.00572082	0.023341	0.00104729
		0.0228311	0.00570776	0.00570776	0.0232877	0.00104251
		0.022779	0.00569476	0.00569476	0.0232346	0.00103777
		0.0227273	0.00568182	0.00568182	0.0231818	0.00103306
		0.0226757	0.00566893	0.00566893	0.0231293	0.00102838
		0.0226244	0.00565611	0.00565611	0.0230769	0.00102373
		0.0225734	0.00564334	0.00564334	0.0230248	0.00101911
		0.0225225	0.00563063	0.00563063	0.022973	0.00101453
		0.0224719	0.00561798	0.00561798	0.0229213	0.00100997
		0.0224215	0.00560538	0.00560538	0.02287	0.00100545
		0.0223714	0.00559284	0.00559284	0.0228188	0.00100096
		0.0223214	0.00558036	0.00558036	0.0227679	0.000996492
		0.0222717	0.00556793	0.00556793	0.0227171	0.000992059
		0.0222222	0.00555556	0.00555556	0.0226667	0.000987654
		0.0221729	0.00554324	0.00554324	0.0226164	0.000983279
		0.0221239	0.00553097	0.00553097	0.0225664	0.000978933
		0.0220751	0.00551876	0.00551876	0.0225166	0.000974616
		0.0220264	0.00550661	0.00550661	0.022467	0.000970327
		0.021978	0.00549451	0.00549451	0.0224176	0.000966067
		0.0219298	0.00548246	0.00548246	0.0223684	0.000961834
		0.0218818	0.00547046	0.00547046	0.0223195	0.00095763
		0.0218341	0.00545852	0.00545852	0.0222707	0.000953452
		0.0217865	0.00544662	0.00544662	0.0222222	0.000949302
		0.0217391	0.00543478	0.00543478	0.0221739	0.00094518
		0.021692	0.00542299	0.00542299	0.0221258	0.000941083
		0.021645	0.00541126	0.00541126	0.0220779	0.000937014
		0.0215983	0.00539957	0.00539957	0.0220302	0.000932971
		0.0215517	0.00538793	0.00538793	0.0219828	0.000928954
		0.0215054	0.00537634	0.00537634	0.0219355	0.000924962
		0.0214592	0.00536481	0.00536481	0.0218884	0.000920997
		0.0214133	0.00535332	0.00535332	0.0218415	0.000917057
		0.0213675	0.00534188	0.00534188	0.0217949	0.000913142
		0.021322	0.00533049	0.00533049	0.0217484	0.000909252
		0.0212766	0.00531915	0.00531915	0.0217021	0.000905387
		0.0212314	0.00530786	0.00530786	0.0216561	0.000901547
		0.0211864	0.00529661	0.00529661	0.0216102	0.000897731
		0.0211416	0.00528541	0.00528541	0.0215645	0.000893939
		0.021097	0.00527426	0.00527426	0.021519	0.000890171
		0.0210526	0.00526316	0.00526316	0.0214737	0.000886427
		0.0210084	0.0052521	0.0052521	0.0214286	0.000882706
		0.0209644	0.00524109	0.00524109	0.0213836	0.000879009
		0.0209205	0.00523013	0.00523013	0.0213389	0.000875335
		0.0208768	0.00521921	0.00521921	0.0212944	0.000871684
		0.0208333	0.00520833	0.00520833	0.02125	0.000868056
		0.02079	0.00519751	0.00519751	0.0212058	0.00086445
		0.0207469	0.00518672	0.00518672	0.0211618	0.000860867
		0.0207039	0.00517598	0.00517598	0.021118	0.000857306
		0.0206612	0.00516529	0.00516529	0.0210744	0.000853767
		0.0206186	0.00515464	0.00515464	0.0210309	0.00085025
		0.0205761	0.00514403	0.00514403	0.0209877	0.000846754
		0.0205339	0.00513347	0.00513347	0.0209446	0.000843281
		0.0204918	0.00512295	0.00512295	0.0209016	0.000839828
		0.0204499	0.00511247	0.00511247	0.0208589	0.000836397
		0.0204082	0.00510204	0.00510204	0.0208163	0.000832986
		0.0203666	0.00509165	0.00509165	0.0207739	0.000829597
		0.0203252	0.0050813	0.0050813	0.0207317	0.000826228
		0.020284	0.00507099	0.00507099	0.0206897	0.000822879
		0.0202429	0.00506073	0.00506073	0.0206478	0.000819551
		0.020202	0.00505051	0.00505051	0.0206061	0.000816243
		0.0201613	0.00504032	0.00504032	0.0205645	0.000812955
		0.0201207	0.00503018	0.00503018	0.0205231	0.000809687
		0.0200803	0.00502008	0.00502008	0.0204819	0.000806439
		0.0200401	0.00501002	0.00501002	0.0204409	0.00080321
		0.02	0.005	0.005	0.0204	0.0008
		0.0199601	0.00499002	0.00499002	0.0203593	0.00079681
		0.0199203	0.00498008	0.00498008	0.0203187	0.000793638
		0.0198807	0.00497018	0.00497018	0.0202783	0.000790486
		0.0198413	0.00496032	0.00496032	0.0202381	0.000787352
		0.019802	0.0049505	0.0049505	0.020198	0.000784237
		0.0197628	0.00494071	0.00494071	0.0201581	0.00078114
		0.0197239	0.00493097	0.00493097	0.0201183	0.000778062
		0.019685	0.00492126	0.00492126	0.0200787	0.000775002
		0.0196464	0.00491159	0.00491159	0.0200393	0.000771959
		0.0196078	0.00490196	0.00490196	0.02	0.000768935
		0.0195695	0.00489237	0.00489237	0.0199609	0.000765928
		0.0195312	0.00488281	0.00488281	0.0199219	0.000762939
		0.0194932	0.00487329	0.00487329	0.019883	0.000759968
		0.0194553	0.00486381	0.00486381	0.0198444	0.000757014
		0.0194175	0.00485437	0.00485437	0.0198058	0.000754077
		0.0193798	0.00484496	0.00484496	0.0197674	0.000751157
		0.0193424	0.00483559	0.00483559	0.0197292	0.000748254
		0.019305	0.00482625	0.00482625	0.0196911	0.000745368
		0.0192678	0.00481696	0.00481696	0.0196532	0.000742498
		0.0192308	0.00480769	0.00480769	0.0196154	0.000739645
		0.0191939	0.00479846	0.00479846	0.0195777	0.000736808
		0.0191571	0.00478927	0.00478927	0.0195402	0.000733988
		0.0191205	0.00478011	0.00478011	0.0195029	0.000731184
		0.019084	0.00477099	0.00477099	0.0194656	0.000728396
		0.0190476	0.0047619	0.0047619	0.0194286	0.000725624
		0.0190114	0.00475285	0.00475285	0.0193916	0.000722867
		0.0189753	0.00474383	0.00474383	0.0193548	0.000720126
		0.0189394	0.00473485	0.00473485	0.0193182	0.000717401
		0.0189036	0.0047259	0.0047259	0.0192817	0.000714692
		0.0188679	0.00471698	0.00471698	0.0192453	0.000711997
		0.0188324	0.0047081	0.0047081	0.019209	0.000709318
		0.018797	0.00469925	0.00469925	0.0191729	0.000706654
		0.0187617	0.00469043	0.00469043	0.019137	0.000704005
		0.0187266	0.00468165	0.00468165	0.0191011	0.00070137
		0.0186916	0.0046729	0.0046729	0.0190654	0.000698751
		0.0186567	0.00466418	0.00466418	0.0190299	0.000696146
		0.018622	0.00465549	0.00465549	0.0189944	0.000693556
		0.0185874	0.00464684	0.00464684	0.0189591	0.00069098
		0.0185529	0.00463822	0.00463822	0.0189239	0.000688418
		0.0185185	0.00462963	0.00462963	0.0188889	0.000685871
		0.0184843	0.00462107	0.00462107	0.018854	0.000683338
		0.0184502	0.00461255	0.00461255	0.0188192	0.000680819
		0.0184162	0.00460405	0.00460405	0.0187845	0.000678313
		0.0183824	0.00459559	0.00459559	0.01875	0.000675822
		0.0183486	0.00458716	0.00458716	0.0187156	0.000673344
		0.018315	0.00457875	0.00457875	0.0186813	0.00067088
		0.0182815	0.00457038	0.00457038	0.0186472	0.000668429
		0.0182482	0.00456204	0.00456204	0.0186131	0.000665992
		0.0182149	0.00455373	0.00455373	0.0185792	0.000663568
		0.0181818	0.00454545	0.00454545	0.0185455	0.000661157
		0.0181488	0.00453721	0.00453721	0.0185118	0.000658759
		0.0181159	0.00452899	0.00452899	0.0184783	0.000656375
		0.0180832	0.0045208	0.0045208	0.0184448	0.000654003
		0.0180505	0.00451264	0.00451264	0.0184116	0.000651644
		0.018018	0.0045045	0.0045045	0.0183784	0.000649298
		0.0179856	0.0044964	0.0044964	0.0183453	0.000646964
		0.0179533	0.00448833	0.00448833	0.0183124	0.000644643
		0.0179211	0.00448029	0.00448029	0.0182796	0.000642335
		0.0178891	0.00447227	0.00447227	0.0182469	0.000640039
		0.0178571	0.00446429	0.00446429	0.0182143	0.000637755
		0.0178253	0.00445633	0.00445633	0.0181818	0.000635483
		0.0177936	0.0044484	0.0044484	0.0181495	0.000633224
		0.017762	0.0044405	0.0044405	0.0181172	0.000630977
		0.0177305	0.00443262	0.00443262	0.0180851	0.000628741
		0.0176991	0.00442478	0.00442478	0.0180531	0.000626517
		0.0176678	0.00441696	0.00441696	0.0180212	0.000624305
		0.0176367	0.00440917	0.00440917	0.0179894	0.000622105
		0.0176056	0.00440141	0.00440141	0.0179577	0.000619917
		0.0175747	0.00439367	0.00439367	0.0179262	0.00061774
		0.0175439	0.00438596	0.00438596	0.0178947	0.000615574
		0.0175131	0.00437828	0.00437828	0.0178634	0.00061342
		0.0174825	0.00437063	0.00437063	0.0178322	0.000611277
		0.017452	0.004363	0.004363	0.017801	0.000609145
		0.0174216	0.0043554	0.0043554	0.01777	0.000607024
		0.0173913	0.00434783	0.00434783	0.0177391	0.000604915
		0.0173611	0.00434028	0.00434028	0.0177083	0.000602816
		0.017331	0.00433276	0.00433276	0.0176776	0.000600729
		0.017301	0.00432526	0.00432526	0.0176471	0.000598652
		0.0172712	0.00431779	0.00431779	0.0176166	0.000596586
		0.0172414	0.00431034	0.00431034	0.0175862	0.00059453
		0.0172117	0.00430293	0.00430293	0.0175559	0.000592486
		0.0171821	0.00429553	0.00429553	0.0175258	0.000590451
		0.0171527	0.00428816	0.00428816	0.0174957	0.000588427
		0.0171233	0.00428082	0.00428082	0.0174658	0.000586414
		0.017094	0.0042735	0.0042735	0.0174359	0.000584411
		0.0170648	0.00426621	0.00426621	0.0174061	0.000582418
		0.0170358	0.00425894	0.00425894	0.0173765	0.000580435
		0.0170068	0.0042517	0.0042517	0.0173469	0.000578463
		0.0169779	0.00424448	0.00424448	0.0173175	0.0005765
		0.0169492	0.00423729	0.00423729	0.0172881	0.000574548
		0.0169205	0.00423012	0.00423012	0.0172589	0.000572605
		0.0168919	0.00422297	0.00422297	0.0172297	0.000570672
		0.0168634	0.00421585	0.00421585	0.0172007	0.000568749
		0.016835	0.00420875	0.00420875	0.0171717	0.000566836
		0.0168067	0.00420168	0.00420168	0.0171429	0.000564932
		0.0167785	0.00419463	0.00419463	0.0171141	0.000563038
		0.0167504	0.0041876	0.0041876	0.0170854	0.000561153
		0.0167224	0.0041806	0.0041806	0.0170569	0.000559278
		0.0166945	0.00417362	0.00417362	0.0170284	0.000557412
		0.0166667	0.00416667	0.00416667	0.017	0.000555556
		0.0166389	0.00415973	0.00415973	0.0169717	0.000553708
		0.0166113	0.00415282	0.00415282	0.0169435	0.00055187
		0.0165837	0.00414594	0.00414594	0.0169154	0.000550041
		0.0165563	0.00413907	0.00413907	0.0168874	0.000548222
		0.0165289	0.00413223	0.00413223	0.0168595	0.000546411
		0.0165017	0.00412541	0.00412541	0.0168317	0.000544609
		0.0164745	0.00411862	0.00411862	0.016804	0.000542816
		0.0164474	0.00411184	0.00411184	0.0167763	0.000541032
		0.0164204	0.00410509	0.00410509	0.0167488	0.000539257
		0.0163934	0.00409836	0.00409836	0.0167213	0.00053749
		0.0163666	0.00409165	0.00409165	0.0166939	0.000535732
		0.0163399	0.00408497	0.00408497	0.0166667	0.000533983
		0.0163132	0.0040783	0.0040783	0.0166395	0.000532242
		0.0162866	0.00407166	0.00407166	0.0166124	0.00053051
		0.0162602	0.00406504	0.00406504	0.0165854	0.000528786
		0.0162338	0.00405844	0.00405844	0.0165584	0.00052707
		0.0162075	0.00405186	0.00405186	0.0165316	0.000525363
		0.0161812	0.00404531	0.00404531	0.0165049	0.000523664
		0.0161551	0.00403877	0.00403877	0.0164782	0.000521974
		0.016129	0.00403226	0.00403226	0.0164516	0.000520291
		0.0161031	0.00402576	0.00402576	0.0164251	0.000518617
		0.0160772	0.00401929	0.00401929	0.0163987	0.000516951
		0.0160514	0.00401284	0.00401284	0.0163724	0.000515293
		0.0160256	0.00400641	0.00400641	0.0163462	0.000513642
		0.016	0.004	0.004	0.01632	0.000512
		0.0159744	0.00399361	0.00399361	0.0162939	0.000510366
		0.015949	0.00398724	0.00398724	0.0162679	0.000508739
		0.0159236	0.00398089	0.00398089	0.016242	0.00050712
		0.0158983	0.00397456	0.00397456	0.0162162	0.000505509
		0.015873	0.00396825	0.00396825	0.0161905	0.000503905
		0.0158479	0.00396197	0.00396197	0.0161648	0.000502309
		0.0158228	0.0039557	0.0039557	0.0161392	0.000500721
		0.0157978	0.00394945	0.00394945	0.0161137	0.00049914
		0.0157729	0.00394322	0.00394322	0.0160883	0.000497567
		0.015748	0.00393701	0.00393701	0.016063	0.000496001
		0.0157233	0.00393082	0.00393082	0.0160377	0.000494442
		0.0156986	0.00392465	0.00392465	0.0160126	0.000492891
		0.015674	0.0039185	0.0039185	0.0159875	0.000491347
		0.0156495	0.00391236	0.00391236	0.0159624	0.000489811
		0.015625	0.00390625	0.00390625	0.0159375	0.000488281
		0.0156006	0.00390016	0.00390016	0.0159126	0.000486759
		0.0155763	0.00389408	0.00389408	0.0158879	0.000485244
		0.0155521	0.00388802	0.00388802	0.0158631	0.000483736
		0.015528	0.00388199	0.00388199	0.0158385	0.000482234
		0.0155039	0.00387597	0.00387597	0.015814	0.00048074
		0.0154799	0.00386997	0.00386997	0.0157895	0.000479253
		0.015456	0.00386399	0.00386399	0.0157651	0.000477773
		0.0154321	0.00385802	0.00385802	0.0157407	0.000476299
		0.0154083	0.00385208	0.00385208	0.0157165	0.000474833
		0.0153846	0.00384615	0.00384615	0.0156923	0.000473373
		0.015361	0.00384025	0.00384025	0.0156682	0.00047192
		0.0153374	0.00383436	0.00383436	0.0156442	0.000470473
		0.0153139	0.00382848	0.00382848	0.0156202	0.000469033
		0.0152905	0.00382263	0.00382263	0.0155963	0.0004676
		0.0152672	0.00381679	0.00381679	0.0155725	0.000466173
		0.0152439	0.00381098	0.00381098	0.0155488	0.000464753
		0.0152207	0.00380518	0.00380518	0.0155251	0.000463339
		0.0151976	0.00379939	0.00379939	0.0155015	0.000461932
		0.0151745	0.00379363	0.00379363	0.015478	0.000460531
		0.0151515	0.00378788	0.00378788	0.0154545	0.000459137
		0.0151286	0.00378215	0.00378215	0.0154312	0.000457749
		0.0151057	0.00377644	0.00377644	0.0154079	0.000456367
		0.015083	0.00377074	0.00377074	0.0153846	0.000454991
		0.0150602	0.00376506	0.00376506	0.0153614	0.000453622
		0.0150376	0.0037594	0.0037594	0.0153383	0.000452258
		0.015015	0.00375375	0.00375375	0.0153153	0.000450901
		0.0149925	0.00374813	0.00374813	0.0152924	0.00044955
		0.0149701	0.00374251	0.00374251	0.0152695	0.000448205
		0.0149477	0.00373692	0.00373692	0.0152466	0.000446866
		0.0149254	0.00373134	0.00373134	0.0152239	0.000445534
		0.0149031	0.00372578	0.00372578	0.0152012	0.000444207
		0.014881	0.00372024	0.00372024	0.0151786	0.000442885
		0.0148588	0.00371471	0.00371471	0.015156	0.00044157
		0.0148368	0.0037092	0.0037092	0.0151335	0.000440261
		0.0148148	0.0037037	0.0037037	0.0151111	0.000438957
		0.0147929	0.00369822	0.00369822	0.0150888	0.00043766
		0.014771	0.00369276	0.00369276	0.0150665	0.000436368
		0.0147493	0.00368732	0.00368732	0.0150442	0.000435081
		0.0147275	0.00368189	0.00368189	0.0150221	0.000433801
		0.0147059	0.00367647	0.00367647	0.015	0.000432526
		0.0146843	0.00367107	0.00367107	0.014978	0.000431257
		0.0146628	0.00366569	0.00366569	0.014956	0.000429993
		0.0146413	0.00366032	0.00366032	0.0149341	0.000428735
		0.0146199	0.00365497	0.00365497	0.0149123	0.000427482
		0.0145985	0.00364964	0.00364964	0.0148905	0.000426235
		0.0145773	0.00364431	0.00364431	0.0148688	0.000424993
		0.014556	0.00363901	0.00363901	0.0148472	0.000423757
		0.0145349	0.00363372	0.00363372	0.0148256	0.000422526
		0.0145138	0.00362845	0.00362845	0.0148041	0.0004213
		0.0144928	0.00362319	0.00362319	0.0147826	0.00042008
		0.0144718	0.00361795	0.00361795	0.0147612	0.000418865
		0.0144509	0.00361272	0.00361272	0.0147399	0.000417655
		0.01443	0.0036075	0.0036075	0.0147186	0.000416451
		0.0144092	0.00360231	0.00360231	0.0146974	0.000415251
		0.0143885	0.00359712	0.00359712	0.0146763	0.000414057
		0.0143678	0.00359195	0.00359195	0.0146552	0.000412868
		0.0143472	0.0035868	0.0035868	0.0146341	0.000411684
		0.0143266	0.00358166	0.00358166	0.0146132	0.000410506
		0.0143062	0.00357654	0.00357654	0.0145923	0.000409332
		0.0142857	0.00357143	0.00357143	0.0145714	0.000408163
		0.0142653	0.00356633	0.00356633	0.0145506	0.000407
		0.014245	0.00356125	0.00356125	0.0145299	0.000405841
		0.0142248	0.00355619	0.00355619	0.0145092	0.000404687
		0.0142045	0.00355114	0.00355114	0.0144886	0.000403538
		0.0141844	0.0035461	0.0035461	0.0144681	0.000402394
		0.0141643	0.00354108	0.00354108	0.0144476	0.000401255
		0.0141443	0.00353607	0.00353607	0.0144272	0.000400121
		0.0141243	0.00353107	0.00353107	0.0144068	0.000398991
		0.0141044	0.00352609	0.00352609	0.0143865	0.000397867
		0.0140845	0.00352113	0.00352113	0.0143662	0.000396747
		0.0140647	0.00351617	0.00351617	0.014346	0.000395631
		0.0140449	0.00351124	0.00351124	0.0143258	0.000394521
		0.0140252	0.00350631	0.00350631	0.0143058	0.000393415
		0.0140056	0.0035014	0.0035014	0.0142857	0.000392314
		0.013986	0.0034965	0.0034965	0.0142657	0.000391217
		0.0139665	0.00349162	0.00349162	0.0142458	0.000390125
		0.013947	0.00348675	0.00348675	0.0142259	0.000389038
		0.0139276	0.00348189	0.00348189	0.0142061	0.000387955
		0.0139082	0.00347705	0.00347705	0.0141864	0.000386876
		0.0138889	0.00347222	0.00347222	0.0141667	0.000385802
		0.0138696	0.00346741	0.00346741	0.014147	0.000384733
		0.0138504	0.0034626	0.0034626	0.0141274	0.000383668
		0.0138313	0.00345781	0.00345781	0.0141079	0.000382607
		0.0138122	0.00345304	0.00345304	0.0140884	0.000381551
		0.0137931	0.00344828	0.00344828	0.014069	0.000380499
		0.0137741	0.00344353	0.00344353	0.0140496	0.000379452
		0.0137552	0.00343879	0.00343879	0.0140303	0.000378409
		0.0137363	0.00343407	0.00343407	0.014011	0.00037737
		0.0137174	0.00342936	0.00342936	0.0139918	0.000376335
		0.0136986	0.00342466	0.00342466	0.0139726	0.000375305
		0.0136799	0.00341997	0.00341997	0.0139535	0.000374279
		0.0136612	0.0034153	0.0034153	0.0139344	0.000373257
		0.0136426	0.00341064	0.00341064	0.0139154	0.000372239
		0.013624	0.00340599	0.00340599	0.0138965	0.000371226
		0.0136054	0.00340136	0.00340136	0.0138776	0.000370216
		0.013587	0.00339674	0.00339674	0.0138587	0.000369211
		0.0135685	0.00339213	0.00339213	0.0138399	0.00036821
		0.0135501	0.00338753	0.00338753	0.0138211	0.000367212
		0.0135318	0.00338295	0.00338295	0.0138024	0.000366219
		0.0135135	0.00337838	0.00337838	0.0137838	0.00036523
		0.0134953	0.00337382	0.00337382	0.0137652	0.000364245
		0.0134771	0.00336927	0.00336927	0.0137466	0.000363264
		0.013459	0.00336474	0.00336474	0.0137281	0.000362287
		0.0134409	0.00336022	0.00336022	0.0137097	0.000361313
		0.0134228	0.0033557	0.0033557	0.0136913	0.000360344
		0.0134048	0.00335121	0.00335121	0.0136729	0.000359379
		0.0133869	0.00334672	0.00334672	0.0136546	0.000358417
		0.013369	0.00334225	0.00334225	0.0136364	0.000357459
		0.0133511	0.00333778	0.00333778	0.0136182	0.000356506
		0.0133333	0.00333333	0.00333333	0.0136	0.000355556
		0.0133156	0.00332889	0.00332889	0.0135819	0.000354609
		0.0132979	0.00332447	0.00332447	0.0135638	0.000353667
		0.0132802	0.00332005	0.00332005	0.0135458	0.000352728
		0.0132626	0.00331565	0.00331565	0.0135279	0.000351793
		0.013245	0.00331126	0.00331126	0.0135099	0.000350862
		0.0132275	0.00330688	0.00330688	0.0134921	0.000349934
		0.01321	0.00330251	0.00330251	0.0134742	0.00034901
		0.0131926	0.00329815	0.00329815	0.0134565	0.00034809
		0.0131752	0.00329381	0.00329381	0.0134387	0.000347173
		0.0131579	0.00328947	0.00328947	0.0134211	0.00034626
		0.0131406	0.00328515	0.00328515	0.0134034	0.000345351
		0.0131234	0.00328084	0.00328084	0.0133858	0.000344445
		0.0131062	0.00327654	0.00327654	0.0133683	0.000343543
		0.013089	0.00327225	0.00327225	0.0133508	0.000342644
		0.0130719	0.00326797	0.00326797	0.0133333	0.000341749
		0.0130548	0.00326371	0.00326371	0.0133159	0.000340857
		0.0130378	0.00325945	0.00325945	0.0132986	0.000339969
		0.0130208	0.00325521	0.00325521	0.0132812	0.000339084
		0.0130039	0.00325098	0.00325098	0.013264	0.000338203
		0.012987	0.00324675	0.00324675	0.0132468	0.000337325
		0.0129702	0.00324254	0.00324254	0.0132296	0.000336451
		0.0129534	0.00323834	0.00323834	0.0132124	0.000335579
		0.0129366	0.00323415	0.00323415	0.0131953	0.000334712
		0.0129199	0.00322997	0.00322997	0.0131783	0.000333847
		0.0129032	0.00322581	0.00322581	0.0131613	0.000332986
		0.0128866	0.00322165	0.00322165	0.0131443	0.000332129
		0.01287	0.0032175	0.0032175	0.0131274	0.000331274
		0.0128535	0.00321337	0.00321337	0.0131105	0.000330423
		0.012837	0.00320924	0.00320924	0.0130937	0.000329576
		0.0128205	0.00320513	0.00320513	0.0130769	0.000328731
		0.0128041	0.00320102	0.00320102	0.0130602	0.00032789
		0.0127877	0.00319693	0.00319693	0.0130435	0.000327052
		0.0127714	0.00319285	0.00319285	0.0130268	0.000326217
		0.0127551	0.00318878	0.00318878	0.0130102	0.000325385
		0.0127389	0.00318471	0.00318471	0.0129936	0.000324557
		0.0127226	0.00318066	0.00318066	0.0129771	0.000323731
		0.0127065	0.00317662	0.00317662	0.0129606	0.000322909
		0.0126904	0.00317259	0.00317259	0.0129442	0.00032209
		0.0126743	0.00316857	0.00316857	0.0129278	0.000321274
		0.0126582	0.00316456	0.00316456	0.0129114	0.000320461
		0.0126422	0.00316056	0.00316056	0.0128951	0.000319652
		0.0126263	0.00315657	0.00315657	0.0128788	0.000318845
		0.0126103	0.00315259	0.00315259	0.0128625	0.000318041
		0.0125945	0.00314861	0.00314861	0.0128463	0.000317241
		0.0125786	0.00314465	0.00314465	0.0128302	0.000316443
		0.0125628	0.0031407	0.0031407	0.0128141	0.000315649
		0.0125471	0.00313676	0.00313676	0.012798	0.000314857
		0.0125313	0.00313283	0.00313283	0.012782	0.000314068
		0.0125156	0.00312891	0.00312891	0.012766	0.000313283
		0.0125	0.003125	0.003125	0.01275	0.0003125
		0.0124844	0.0031211	0.0031211	0.0127341	0.00031172
		0.0124688	0.00311721	0.00311721	0.0127182	0.000310943
		0.0124533	0.00311333	0.00311333	0.0127024	0.000310169
		0.0124378	0.00310945	0.00310945	0.0126866	0.000309398
		0.0124224	0.00310559	0.00310559	0.0126708	0.00030863
		0.0124069	0.00310174	0.00310174	0.0126551	0.000307865
		0.0123916	0.00309789	0.00309789	0.0126394	0.000307102
		0.0123762	0.00309406	0.00309406	0.0126238	0.000306343
		0.0123609	0.00309023	0.00309023	0.0126082	0.000305586
		0.0123457	0.00308642	0.00308642	0.0125926	0.000304832
		0.0123305	0.00308261	0.00308261	0.0125771	0.00030408
		0.0123153	0.00307882	0.00307882	0.0125616	0.000303332
		0.0123001	0.00307503	0.00307503	0.0125461	0.000302586
		0.012285	0.00307125	0.00307125	0.0125307	0.000301843
		0.0122699	0.00306748	0.00306748	0.0125153	0.000301103
		0.0122549	0.00306373	0.00306373	0.0125	0.000300365
		0.0122399	0.00305998	0.00305998	0.0124847	0.00029963
		0.0122249	0.00305623	0.00305623	0.0124694	0.000298898
		0.01221	0.0030525	0.0030525	0.0124542	0.000298169
		0.0121951	0.00304878	0.00304878	0.012439	0.000297442
		0.0121803	0.00304507	0.00304507	0.0124239	0.000296718
		0.0121655	0.00304136	0.00304136	0.0124088	0.000295996
		0.0121507	0.00303767	0.00303767	0.0123937	0.000295277
		0.0121359	0.00303398	0.00303398	0.0123786	0.000294561
		0.0121212	0.0030303	0.0030303	0.0123636	0.000293848
		0.0121065	0.00302663	0.00302663	0.0123487	0.000293137
		0.0120919	0.00302297	0.00302297	0.0123337	0.000292428
		0.0120773	0.00301932	0.00301932	0.0123188	0.000291722
		0.0120627	0.00301568	0.00301568	0.012304	0.000291019
		0.0120482	0.00301205	0.00301205	0.0122892	0.000290318
		0.0120337	0.00300842	0.00300842	0.0122744	0.00028962
		0.0120192	0.00300481	0.00300481	0.0122596	0.000288924
		0.0120048	0.0030012	0.0030012	0.0122449	0.000288231
		0.0119904	0.0029976	0.0029976	0.0122302	0.00028754
		0.011976	0.00299401	0.00299401	0.0122156	0.000286851
		0.0119617	0.00299043	0.00299043	0.012201	0.000286166
		0.0119474	0.00298686	0.00298686	0.0121864	0.000285482
		0.0119332	0.00298329	0.00298329	0.0121718	0.000284801
		0.011919	0.00297974	0.00297974	0.0121573	0.000284123
		0.0119048	0.00297619	0.00297619	0.0121429	0.000283447
		0.0118906	0.00297265	0.00297265	0.0121284	0.000282773
		0.0118765	0.00296912	0.00296912	0.012114	0.000282102
		0.0118624	0.0029656	0.0029656	0.0120996	0.000281433
		0.0118483	0.00296209	0.00296209	0.0120853	0.000280766
		0.0118343	0.00295858	0.00295858	0.012071	0.000280102
		0.0118203	0.00295508	0.00295508	0.0120567	0.00027944
		0.0118064	0.00295159	0.00295159	0.0120425	0.000278781
		0.0117925	0.00294811	0.00294811	0.0120283	0.000278124
		0.0117786	0.00294464	0.00294464	0.0120141	0.000277469
		0.0117647	0.00294118	0.00294118	0.012	0.000276817
		0.0117509	0.00293772	0.00293772	0.0119859	0.000276166
		0.0117371	0.00293427	0.00293427	0.0119718	0.000275519
		0.0117233	0.00293083	0.00293083	0.0119578	0.000274873
		0.0117096	0.0029274	0.0029274	0.0119438	0.00027423
		0.0116959	0.00292398	0.00292398	0.0119298	0.000273588
		0.0116822	0.00292056	0.00292056	0.0119159	0.00027295
		0.0116686	0.00291715	0.00291715	0.011902	0.000272313
		0.011655	0.00291375	0.00291375	0.0118881	0.000271679
		0.0116414	0.00291036	0.00291036	0.0118743	0.000271046
		0.0116279	0.00290698	0.00290698	0.0118605	0.000270416
		0.0116144	0.0029036	0.0029036	0.0118467	0.000269789
		0.0116009	0.00290023	0.00290023	0.0118329	0.000269163
		0.0115875	0.00289687	0.00289687	0.0118192	0.00026854
		0.0115741	0.00289352	0.00289352	0.0118056	0.000267918
		0.0115607	0.00289017	0.00289017	0.0117919	0.000267299
		0.0115473	0.00288684	0.00288684	0.0117783	0.000266682
		0.011534	0.00288351	0.00288351	0.0117647	0.000266067
		0.0115207	0.00288018	0.00288018	0.0117512	0.000265455
		0.0115075	0.00287687	0.00287687	0.0117376	0.000264844
		0.0114943	0.00287356	0.00287356	0.0117241	0.000264236
		0.0114811	0.00287026	0.00287026	0.0117107	0.000263629
		0.0114679	0.00286697	0.00286697	0.0116972	0.000263025
		0.0114548	0.00286369	0.00286369	0.0116838	0.000262423
		0.0114416	0.00286041	0.00286041	0.0116705	0.000261823
		0.0114286	0.00285714	0.00285714	0.0116571	0.000261224
		0.0114155	0.00285388	0.00285388	0.0116438	0.000260628
		0.0114025	0.00285063	0.00285063	0.0116306	0.000260034
		0.0113895	0.00284738	0.00284738	0.0116173	0.000259442
		0.0113766	0.00284414	0.00284414	0.0116041	0.000258852
		0.0113636	0.00284091	0.00284091	0.0115909	0.000258264
		0.0113507	0.00283768	0.00283768	0.0115778	0.000257678
		0.0113379	0.00283447	0.00283447	0.0115646	0.000257095
		0.011325	0.00283126	0.00283126	0.0115515	0.000256513
		0.0113122	0.00282805	0.00282805	0.0115385	0.000255933
		0.0112994	0.00282486	0.00282486	0.0115254	0.000255354
		0.0112867	0.00282167	0.00282167	0.0115124	0.000254778
		0.011274	0.00281849	0.00281849	0.0114994	0.000254204
		0.0112613	0.00281532	0.00281532	0.0114865	0.000253632
		0.0112486	0.00281215	0.00281215	0.0114736	0.000253062
		0.011236	0.00280899	0.00280899	0.0114607	0.000252493
		0.0112233	0.00280584	0.00280584	0.0114478	0.000251927
		0.0112108	0.00280269	0.00280269	0.011435	0.000251362
		0.0111982	0.00279955	0.00279955	0.0114222	0.0002508
		0.0111857	0.00279642	0.00279642	0.0114094	0.000250239
		0.0111732	0.0027933	0.0027933	0.0113966	0.00024968
		0.0111607	0.00279018	0.00279018	0.0113839	0.000249123
		0.0111483	0.00278707	0.00278707	0.0113712	0.000248568
		0.0111359	0.00278396	0.00278396	0.0113586	0.000248015
		0.0111235	0.00278087	0.00278087	0.0113459	0.000247463
		0.0111111	0.00277778	0.00277778	0.0113333	0.000246914
		0.0110988	0.00277469	0.00277469	0.0113208	0.000246366
		0.0110865	0.00277162	0.00277162	0.0113082	0.00024582
		0.0110742	0.00276855	0.00276855	0.0112957	0.000245276
		0.0110619	0.00276549	0.00276549	0.0112832	0.000244733
		0.0110497	0.00276243	0.00276243	0.0112707	0.000244193
		0.0110375	0.00275938	0.00275938	0.0112583	0.000243654
		0.0110254	0.00275634	0.00275634	0.0112459	0.000243117
		0.0110132	0.0027533	0.0027533	0.0112335	0.000242582
		0.0110011	0.00275028	0.00275028	0.0112211	0.000242048
		0.010989	0.00274725	0.00274725	0.0112088	0.000241517
		0.0109769	0.00274424	0.00274424	0.0111965	0.000240987
		0.0109649	0.00274123	0.00274123	0.0111842	0.000240459
		0.0109529	0.00273823	0.00273823	0.011172	0.000239932
		0.0109409	0.00273523	0.00273523	0.0111597	0.000239407
		0.010929	0.00273224	0.00273224	0.0111475	0.000238884
		0.010917	0.00272926	0.00272926	0.0111354	0.000238363
		0.0109051	0.00272628	0.00272628	0.0111232	0.000237844
		0.0108932	0.00272331	0.00272331	0.0111111	0.000237326
		0.0108814	0.00272035	0.00272035	0.011099	0.000236809
		0.0108696	0.00271739	0.00271739	0.011087	0.000236295
		0.0108578	0.00271444	0.00271444	0.0110749	0.000235782
		0.010846	0.0027115	0.0027115	0.0110629	0.000235271
		0.0108342	0.00270856	0.00270856	0.0110509	0.000234761
		0.0108225	0.00270563	0.00270563	0.011039	0.000234253
		0.0108108	0.0027027	0.0027027	0.011027	0.000233747
		0.0107991	0.00269978	0.00269978	0.0110151	0.000233243
		0.0107875	0.00269687	0.00269687	0.0110032	0.00023274
		0.0107759	0.00269397	0.00269397	0.0109914	0.000232238
		0.0107643	0.00269107	0.00269107	0.0109795	0.000231739
		0.0107527	0.00268817	0.00268817	0.0109677	0.000231241
		0.0107411	0.00268528	0.00268528	0.010956	0.000230744
		0.0107296	0.0026824	0.0026824	0.0109442	0.000230249
		0.0107181	0.00267953	0.00267953	0.0109325	0.000229756
		0.0107066	0.00267666	0.00267666	0.0109208	0.000229264
		0.0106952	0.0026738	0.0026738	0.0109091	0.000228774
		0.0106838	0.00267094	0.00267094	0.0108974	0.000228285
		0.0106724	0.00266809	0.00266809	0.0108858	0.000227798
		0.010661	0.00266525	0.00266525	0.0108742	0.000227313
		0.0106496	0.00266241	0.00266241	0.0108626	0.000226829
		0.0106383	0.00265957	0.00265957	0.0108511	0.000226347
		0.010627	0.00265675	0.00265675	0.0108395	0.000225866
		0.0106157	0.00265393	0.00265393	0.010828	0.000225387
		0.0106045	0.00265111	0.00265111	0.0108165	0.000224909
		0.0105932	0.00264831	0.00264831	0.0108051	0.000224433
		0.010582	0.0026455	0.0026455	0.0107937	0.000223958
		0.0105708	0.00264271	0.00264271	0.0107822	0.000223485
		0.0105597	0.00263992	0.00263992	0.0107709	0.000223013
		0.0105485	0.00263713	0.00263713	0.0107595	0.000222543
		0.0105374	0.00263435	0.00263435	0.0107482	0.000222074
		0.0105263	0.00263158	0.00263158	0.0107368	0.000221607
		0.0105152	0.00262881	0.00262881	0.0107256	0.000221141
		0.0105042	0.00262605	0.00262605	0.0107143	0.000220677
		0.0104932	0.00262329	0.00262329	0.010703	0.000220214
		0.0104822	0.00262055	0.00262055	0.0106918	0.000219752
		0.0104712	0.0026178	0.0026178	0.0106806	0.000219292
		0.0104603	0.00261506	0.00261506	0.0106695	0.000218834
		0.0104493	0.00261233	0.00261233	0.0106583	0.000218377
		0.0104384	0.0026096	0.0026096	0.0106472	0.000217921
		0.0104275	0.00260688	0.00260688	0.0106361	0.000217467
		0.0104167	0.00260417	0.00260417	0.010625	0.000217014
		0.0104058	0.00260146	0.00260146	0.0106139	0.000216562
		0.010395	0.00259875	0.00259875	0.0106029	0.000216112
		0.0103842	0.00259605	0.00259605	0.0105919	0.000215664
		0.0103734	0.00259336	0.00259336	0.0105809	0.000215217
		0.0103627	0.00259067	0.00259067	0.0105699	0.000214771
		0.010352	0.00258799	0.00258799	0.010559	0.000214326
		0.0103413	0.00258532	0.00258532	0.0105481	0.000213883
		0.0103306	0.00258264	0.00258264	0.0105372	0.000213442
		0.0103199	0.00257998	0.00257998	0.0105263	0.000213001
		0.0103093	0.00257732	0.00257732	0.0105155	0.000212562
		0.0102987	0.00257467	0.00257467	0.0105046	0.000212125
		0.0102881	0.00257202	0.00257202	0.0104938	0.000211689
		0.0102775	0.00256937	0.00256937	0.010483	0.000211254
		0.0102669	0.00256674	0.00256674	0.0104723	0.00021082
		0.0102564	0.0025641	0.0025641	0.0104615	0.000210388
		0.0102459	0.00256148	0.00256148	0.0104508	0.000209957
		0.0102354	0.00255885	0.00255885	0.0104401	0.000209527
		0.0102249	0.00255624	0.00255624	0.0104294	0.000209099
		0.0102145	0.00255363	0.00255363	0.0104188	0.000208672
		0.0102041	0.00255102	0.00255102	0.0104082	0.000208247
		0.0101937	0.00254842	0.00254842	0.0103976	0.000207822
		0.0101833	0.00254582	0.00254582	0.010387	0.000207399
		0.0101729	0.00254323	0.00254323	0.0103764	0.000206977
		0.0101626	0.00254065	0.00254065	0.0103659	0.000206557
		0.0101523	0.00253807	0.00253807	0.0103553	0.000206138
		0.010142	0.0025355	0.0025355	0.0103448	0.00020572
		0.0101317	0.00253293	0.00253293	0.0103343	0.000205303
		0.0101215	0.00253036	0.00253036	0.0103239	0.000204888
		0.0101112	0.00252781	0.00252781	0.0103134	0.000204474
		0.010101	0.00252525	0.00252525	0.010303	0.000204061
		0.0100908	0.0025227	0.0025227	0.0102926	0.000203649
		0.0100806	0.00252016	0.00252016	0.0102823	0.000203239
		0.0100705	0.00251762	0.00251762	0.0102719	0.00020283
		0.0100604	0.00251509	0.00251509	0.0102616	0.000202422
		0.0100503	0.00251256	0.00251256	0.0102513	0.000202015
		0.0100402	0.00251004	0.00251004	0.010241	0.00020161
		0.0100301	0.00250752	0.00250752	0.0102307	0.000201205
		0.01002	0.00250501	0.00250501	0.0102204	0.000200802
		0.01001	0.0025025	0.0025025	0.0102102	0.000200401
		0.01	0.0025	0.0025	0.0102	0.0002
		0.00999001	0.0024975	0.0024975	0.0101898	0.000199601
		0.00998004	0.00249501	0.00249501	0.0101796	0.000199202
		0.00997009	0.00249252	0.00249252	0.0101695	0.000198805
		0.00996016	0.00249004	0.00249004	0.0101594	0.00019841
		0.00995025	0.00248756	0.00248756	0.0101493	0.000198015
		0.00994036	0.00248509	0.00248509	0.0101392	0.000197621
		0.00993049	0.00248262	0.00248262	0.0101291	0.000197229
		0.00992063	0.00248016	0.00248016	0.010119	0.000196838
		0.0099108	0.0024777	0.0024777	0.010109	0.000196448
		0.00990099	0.00247525	0.00247525	0.010099	0.000196059
		0.0098912	0.0024728	0.0024728	0.010089	0.000195672
		0.00988142	0.00247036	0.00247036	0.0100791	0.000195285
		0.00987167	0.00246792	0.00246792	0.0100691	0.0001949
		0.00986193	0.00246548	0.00246548	0.0100592	0.000194515
		0.00985222	0.00246305	0.00246305	0.0100493	0.000194132
		0.00984252	0.00246063	0.00246063	0.0100394	0.00019375
		0.00983284	0.00245821	0.00245821	0.0100295	0.00019337
		0.00982318	0.0024558	0.0024558	0.0100196	0.00019299
		0.00981354	0.00245339	0.00245339	0.0100098	0.000192611
		0.00980392	0.00245098	0.00245098	0.01	0.000192234
		0.00979432	0.00244858	0.00244858	0.00999021	0.000191857
		0.00978474	0.00244618	0.00244618	0.00998043	0.000191482
		0.00977517	0.00244379	0.00244379	0.00997067	0.000191108
		0.00976562	0.00244141	0.00244141	0.00996094	0.000190735
		0.0097561	0.00243902	0.00243902	0.00995122	0.000190363
		0.00974659	0.00243665	0.00243665	0.00994152	0.000189992
		0.0097371	0.00243427	0.00243427	0.00993184	0.000189622
		0.00972763	0.00243191	0.00243191	0.00992218	0.000189253
		0.00971817	0.00242954	0.00242954	0.00991254	0.000188886
		0.00970874	0.00242718	0.00242718	0.00990291	0.000188519
		0.00969932	0.00242483	0.00242483	0.00989331	0.000188154
		0.00968992	0.00242248	0.00242248	0.00988372	0.000187789
		0.00968054	0.00242014	0.00242014	0.00987415	0.000187426
		0.00967118	0.00241779	0.00241779	0.0098646	0.000187063
		0.00966184	0.00241546	0.00241546	0.00985507	0.000186702
		0.00965251	0.00241313	0.00241313	0.00984556	0.000186342
		0.0096432	0.0024108	0.0024108	0.00983607	0.000185983
		0.00963391	0.00240848	0.00240848	0.00982659	0.000185624
		0.00962464	0.00240616	0.00240616	0.00981713	0.000185267
		0.00961538	0.00240385	0.00240385	0.00980769	0.000184911
		0.00960615	0.00240154	0.00240154	0.00979827	0.000184556
		0.00959693	0.00239923	0.00239923	0.00978887	0.000184202
		0.00958773	0.00239693	0.00239693	0.00977948	0.000183849
		0.00957854	0.00239464	0.00239464	0.00977011	0.000183497
		0.00956938	0.00239234	0.00239234	0.00976077	0.000183146
		0.00956023	0.00239006	0.00239006	0.00975143	0.000182796
		0.0095511	0.00238777	0.00238777	0.00974212	0.000182447
		0.00954198	0.0023855	0.0023855	0.00973282	0.000182099
		0.00953289	0.00238322	0.00238322	0.00972355	0.000181752
		0.00952381	0.00238095	0.00238095	0.00971429	0.000181406
		0.00951475	0.00237869	0.00237869	0.00970504	0.000181061
		0.0095057	0.00237643	0.00237643	0.00969582	0.000180717
		0.00949668	0.00237417	0.00237417	0.00968661	0.000180374
		0.00948767	0.00237192	0.00237192	0.00967742	0.000180032
		0.00947867	0.00236967	0.00236967	0.00966825	0.00017969
		0.0094697	0.00236742	0.00236742	0.00965909	0.00017935
		0.00946074	0.00236518	0.00236518	0.00964995	0.000179011
		0.0094518	0.00236295	0.00236295	0.00964083	0.000178673
		0.00944287	0.00236072	0.00236072	0.00963173	0.000178336
		0.00943396	0.00235849	0.00235849	0.00962264	0.000177999
		0.00942507	0.00235627	0.00235627	0.00961357	0.000177664
		0.0094162	0.00235405	0.00235405	0.00960452	0.000177329
		0.00940734	0.00235183	0.00235183	0.00959548	0.000176996
		0.0093985	0.00234962	0.00234962	0.00958647	0.000176663
		0.00938967	0.00234742	0.00234742	0.00957746	0.000176332
		0.00938086	0.00234522	0.00234522	0.00956848	0.000176001
		0.00937207	0.00234302	0.00234302	0.00955951	0.000175671
		0.0093633	0.00234082	0.00234082	0.00955056	0.000175343
		0.00935454	0.00233863	0.00233863	0.00954163	0.000175015
		0.00934579	0.00233645	0.00233645	0.00953271	0.000174688
		0.00933707	0.00233427	0.00233427	0.00952381	0.000174362
		0.00932836	0.00233209	0.00233209	0.00951493	0.000174037
		0.00931966	0.00232992	0.00232992	0.00950606	0.000173712
		0.00931099	0.00232775	0.00232775	0.00949721	0.000173389
		0.00930233	0.00232558	0.00232558	0.00948837	0.000173067
		0.00929368	0.00232342	0.00232342	0.00947955	0.000172745
		0.00928505	0.00232126	0.00232126	0.00947075	0.000172424
		0.00927644	0.00231911	0.00231911	0.00946197	0.000172105
		0.00926784	0.00231696	0.00231696	0.0094532	0.000171786
		0.00925926	0.00231481	0.00231481	0.00944444	0.000171468
		0.00925069	0.00231267	0.00231267	0.00943571	0.000171151
		0.00924214	0.00231054	0.00231054	0.00942699	0.000170834
		0.00923361	0.0023084	0.0023084	0.00941828	0.000170519
		0.00922509	0.00230627	0.00230627	0.00940959	0.000170205
		0.00921659	0.00230415	0.00230415	0.00940092	0.000169891
		0.0092081	0.00230203	0.00230203	0.00939227	0.000169578
		0.00919963	0.00229991	0.00229991	0.00938362	0.000169266
		0.00919118	0.00229779	0.00229779	0.009375	0.000168955
		0.00918274	0.00229568	0.00229568	0.00936639	0.000168645
		0.00917431	0.00229358	0.00229358	0.0093578	0.000168336
		0.0091659	0.00229148	0.00229148	0.00934922	0.000168028
		0.00915751	0.00228938	0.00228938	0.00934066	0.00016772
		0.00914913	0.00228728	0.00228728	0.00933211	0.000167413
		0.00914077	0.00228519	0.00228519	0.00932358	0.000167107
		0.00913242	0.00228311	0.00228311	0.00931507	0.000166802
		0.00912409	0.00228102	0.00228102	0.00930657	0.000166498
		0.00911577	0.00227894	0.00227894	0.00929809	0.000166195
		0.00910747	0.00227687	0.00227687	0.00928962	0.000165892
		0.00909918	0.0022748	0.0022748	0.00928116	0.00016559
		0.00909091	0.00227273	0.00227273	0.00927273	0.000165289
		0.00908265	0.00227066	0.00227066	0.00926431	0.000164989
		0.00907441	0.0022686	0.0022686	0.0092559	0.00016469
		0.00906618	0.00226655	0.00226655	0.00924751	0.000164391
		0.00905797	0.00226449	0.00226449	0.00923913	0.000164094
		0.00904977	0.00226244	0.00226244	0.00923077	0.000163797
		0.00904159	0.0022604	0.0022604	0.00922242	0.000163501
		0.00903342	0.00225836	0.00225836	0.00921409	0.000163205
		0.00902527	0.00225632	0.00225632	0.00920578	0.000162911
		0.00901713	0.00225428	0.00225428	0.00919748	0.000162617
		0.00900901	0.00225225	0.00225225	0.00918919	0.000162324
		0.0090009	0.00225023	0.00225023	0.00918092	0.000162032
		0.00899281	0.0022482	0.0022482	0.00917266	0.000161741
		0.00898473	0.00224618	0.00224618	0.00916442	0.000161451
		0.00897666	0.00224417	0.00224417	0.00915619	0.000161161
		0.00896861	0.00224215	0.00224215	0.00914798	0.000160872
		0.00896057	0.00224014	0.00224014	0.00913978	0.000160584
		0.00895255	0.00223814	0.00223814	0.0091316	0.000160296
		0.00894454	0.00223614	0.00223614	0.00912343	0.00016001
		0.00893655	0.00223414	0.00223414	0.00911528	0.000159724
		0.00892857	0.00223214	0.00223214	0.00910714	0.000159439
		0.00892061	0.00223015	0.00223015	0.00909902	0.000159154
		0.00891266	0.00222816	0.00222816	0.00909091	0.000158871
		0.00890472	0.00222618	0.00222618	0.00908281	0.000158588
		0.0088968	0.0022242	0.0022242	0.00907473	0.000158306
		0.00888889	0.00222222	0.00222222	0.00906667	0.000158025
		0.00888099	0.00222025	0.00222025	0.00905861	0.000157744
		0.00887311	0.00221828	0.00221828	0.00905058	0.000157464
		0.00886525	0.00221631	0.00221631	0.00904255	0.000157185
		0.0088574	0.00221435	0.00221435	0.00903454	0.000156907
		0.00884956	0.00221239	0.00221239	0.00902655	0.000156629
		0.00884173	0.00221043	0.00221043	0.00901857	0.000156352
		0.00883392	0.00220848	0.00220848	0.0090106	0.000156076
		0.00882613	0.00220653	0.00220653	0.00900265	0.000155801
		0.00881834	0.00220459	0.00220459	0.00899471	0.000155526
		0.00881057	0.00220264	0.00220264	0.00898678	0.000155252
		0.00880282	0.0022007	0.0022007	0.00897887	0.000154979
		0.00879507	0.00219877	0.00219877	0.00897098	0.000154707
		0.00878735	0.00219684	0.00219684	0.00896309	0.000154435
		0.00877963	0.00219491	0.00219491	0.00895522	0.000154164
		0.00877193	0.00219298	0.00219298	0.00894737	0.000153894
		0.00876424	0.00219106	0.00219106	0.00893953	0.000153624
		0.00875657	0.00218914	0.00218914	0.0089317	0.000153355
		0.00874891	0.00218723	0.00218723	0.00892388	0.000153087
		0.00874126	0.00218531	0.00218531	0.00891608	0.000152819
		0.00873362	0.00218341	0.00218341	0.0089083	0.000152552
		0.008726	0.0021815	0.0021815	0.00890052	0.000152286
		0.0087184	0.0021796	0.0021796	0.00889276	0.000152021
		0.0087108	0.0021777	0.0021777	0.00888502	0.000151756
		0.00870322	0.00217581	0.00217581	0.00887728	0.000151492
		0.00869565	0.00217391	0.00217391	0.00886957	0.000151229
		0.0086881	0.00217202	0.00217202	0.00886186	0.000150966
		0.00868056	0.00217014	0.00217014	0.00885417	0.000150704
		0.00867303	0.00216826	0.00216826	0.00884649	0.000150443
		0.00866551	0.00216638	0.00216638	0.00883882	0.000150182
		0.00865801	0.0021645	0.0021645	0.00883117	0.000149922
		0.00865052	0.00216263	0.00216263	0.00882353	0.000149663
		0.00864304	0.00216076	0.00216076	0.0088159	0.000149404
		0.00863558	0.00215889	0.00215889	0.00880829	0.000149146
		0.00862813	0.00215703	0.00215703	0.00880069	0.000148889
		0.00862069	0.00215517	0.00215517	0.0087931	0.000148633
		0.00861326	0.00215332	0.00215332	0.00878553	0.000148377
		0.00860585	0.00215146	0.00215146	0.00877797	0.000148121
		0.00859845	0.00214961	0.00214961	0.00877042	0.000147867
		0.00859107	0.00214777	0.00214777	0.00876289	0.000147613
		0.00858369	0.00214592	0.00214592	0.00875536	0.00014736
		0.00857633	0.00214408	0.00214408	0.00874786	0.000147107
		0.00856898	0.00214225	0.00214225	0.00874036	0.000146855
		0.00856164	0.00214041	0.00214041	0.00873288	0.000146603
		0.00855432	0.00213858	0.00213858	0.00872541	0.000146353
		0.00854701	0.00213675	0.00213675	0.00871795	0.000146103
		0.00853971	0.00213493	0.00213493	0.0087105	0.000145853
		0.00853242	0.00213311	0.00213311	0.00870307	0.000145604
		0.00852515	0.00213129	0.00213129	0.00869565	0.000145356
		0.00851789	0.00212947	0.00212947	0.00868825	0.000145109
		0.00851064	0.00212766	0.00212766	0.00868085	0.000144862
		0.0085034	0.00212585	0.00212585	0.00867347	0.000144616
		0.00849618	0.00212404	0.00212404	0.0086661	0.00014437
		0.00848896	0.00212224	0.00212224	0.00865874	0.000144125
		0.00848176	0.00212044	0.00212044	0.0086514	0.000143881
		0.00847458	0.00211864	0.00211864	0.00864407	0.000143637
		0.0084674	0.00211685	0.00211685	0.00863675	0.000143394
		0.00846024	0.00211506	0.00211506	0.00862944	0.000143151
		0.00845309	0.00211327	0.00211327	0.00862215	0.000142909
		0.00844595	0.00211149	0.00211149	0.00861486	0.000142668
		0.00843882	0.0021097	0.0021097	0.00860759	0.000142427
		0.0084317	0.00210793	0.00210793	0.00860034	0.000142187
		0.0084246	0.00210615	0.00210615	0.00859309	0.000141948
		0.00841751	0.00210438	0.00210438	0.00858586	0.000141709
		0.00841043	0.00210261	0.00210261	0.00857864	0.000141471
		0.00840336	0.00210084	0.00210084	0.00857143	0.000141233
		0.00839631	0.00209908	0.00209908	0.00856423	0.000140996
		0.00838926	0.00209732	0.00209732	0.00855705	0.000140759
		0.00838223	0.00209556	0.00209556	0.00854987	0.000140524
		0.00837521	0.0020938	0.0020938	0.00854271	0.000140288
		0.0083682	0.00209205	0.00209205	0.00853556	0.000140054
		0.0083612	0.0020903	0.0020903	0.00852843	0.000139819
		0.00835422	0.00208855	0.00208855	0.0085213	0.000139586
		0.00834725	0.00208681	0.00208681	0.00851419	0.000139353
		0.00834028	0.00208507	0.00208507	0.00850709	0.000139121
		0.00833333	0.00208333	0.00208333	0.0085	0.000138889
		0.00832639	0.0020816	0.0020816	0.00849292	0.000138658
		0.00831947	0.00207987	0.00207987	0.00848586	0.000138427
		0.00831255	0.00207814	0.00207814	0.0084788	0.000138197
		0.00830565	0.00207641	0.00207641	0.00847176	0.000137968
		0.00829876	0.00207469	0.00207469	0.00846473	0.000137739
		0.00829187	0.00207297	0.00207297	0.00845771	0.00013751
		0.008285	0.00207125	0.00207125	0.0084507	0.000137283
		0.00827815	0.00206954	0.00206954	0.00844371	0.000137055
		0.0082713	0.00206782	0.00206782	0.00843672	0.000136829
		0.00826446	0.00206612	0.00206612	0.00842975	0.000136603
		0.00825764	0.00206441	0.00206441	0.00842279	0.000136377
		0.00825083	0.00206271	0.00206271	0.00841584	0.000136152
		0.00824402	0.00206101	0.00206101	0.0084089	0.000135928
		0.00823723	0.00205931	0.00205931	0.00840198	0.000135704
		0.00823045	0.00205761	0.00205761	0.00839506	0.000135481
		0.00822368	0.00205592	0.00205592	0.00838816	0.000135258
		0.00821693	0.00205423	0.00205423	0.00838127	0.000135036
		0.00821018	0.00205255	0.00205255	0.00837438	0.000134814
		0.00820345	0.00205086	0.00205086	0.00836751	0.000134593
		0.00819672	0.00204918	0.00204918	0.00836066	0.000134372
		0.00819001	0.0020475	0.0020475	0.00835381	0.000134152
		0.00818331	0.00204583	0.00204583	0.00834697	0.000133933
		0.00817661	0.00204415	0.00204415	0.00834015	0.000133714
		0.00816993	0.00204248	0.00204248	0.00833333	0.000133496
		0.00816327	0.00204082	0.00204082	0.00832653	0.000133278
		0.00815661	0.00203915	0.00203915	0.00831974	0.00013306
		0.00814996	0.00203749	0.00203749	0.00831296	0.000132844
		0.00814332	0.00203583	0.00203583	0.00830619	0.000132627
		0.0081367	0.00203417	0.00203417	0.00829943	0.000132412
		0.00813008	0.00203252	0.00203252	0.00829268	0.000132196
		0.00812348	0.00203087	0.00203087	0.00828595	0.000131982
		0.00811688	0.00202922	0.00202922	0.00827922	0.000131768
		0.0081103	0.00202758	0.00202758	0.00827251	0.000131554
		0.00810373	0.00202593	0.00202593	0.0082658	0.000131341
		0.00809717	0.00202429	0.00202429	0.00825911	0.000131128
		0.00809061	0.00202265	0.00202265	0.00825243	0.000130916
		0.00808407	0.00202102	0.00202102	0.00824576	0.000130705
		0.00807754	0.00201939	0.00201939	0.0082391	0.000130493
		0.00807103	0.00201776	0.00201776	0.00823245	0.000130283
		0.00806452	0.00201613	0.00201613	0.00822581	0.000130073
		0.00805802	0.0020145	0.0020145	0.00821918	0.000129863
		0.00805153	0.00201288	0.00201288	0.00821256	0.000129654
		0.00804505	0.00201126	0.00201126	0.00820595	0.000129446
		0.00803859	0.00200965	0.00200965	0.00819936	0.000129238
		0.00803213	0.00200803	0.00200803	0.00819277	0.00012903
		0.00802568	0.00200642	0.00200642	0.0081862	0.000128823
		0.00801925	0.00200481	0.00200481	0.00817963	0.000128617
		0.00801282	0.00200321	0.00200321	0.00817308	0.000128411
		0.00800641	0.0020016	0.0020016	0.00816653	0.000128205
		0.008	0.002	0.002	0.00816	0.000128
		0.00799361	0.0019984	0.0019984	0.00815348	0.000127795
		0.00798722	0.00199681	0.00199681	0.00814696	0.000127591
		0.00798085	0.00199521	0.00199521	0.00814046	0.000127388
		0.00797448	0.00199362	0.00199362	0.00813397	0.000127185
		0.00796813	0.00199203	0.00199203	0.00812749	0.000126982
		0.00796178	0.00199045	0.00199045	0.00812102	0.00012678
		0.00795545	0.00198886	0.00198886	0.00811456	0.000126578
		0.00794913	0.00198728	0.00198728	0.00810811	0.000126377
		0.00794281	0.0019857	0.0019857	0.00810167	0.000126177
		0.00793651	0.00198413	0.00198413	0.00809524	0.000125976
		0.00793021	0.00198255	0.00198255	0.00808882	0.000125777
		0.00792393	0.00198098	0.00198098	0.00808241	0.000125577
		0.00791766	0.00197941	0.00197941	0.00807601	0.000125379
		0.00791139	0.00197785	0.00197785	0.00806962	0.00012518
		0.00790514	0.00197628	0.00197628	0.00806324	0.000124982
		0.00789889	0.00197472	0.00197472	0.00805687	0.000124785
		0.00789266	0.00197316	0.00197316	0.00805051	0.000124588
		0.00788644	0.00197161	0.00197161	0.00804416	0.000124392
		0.00788022	0.00197006	0.00197006	0.00803783	0.000124196
		0.00787402	0.0019685	0.0019685	0.0080315	0.000124
		0.00786782	0.00196696	0.00196696	0.00802518	0.000123805
		0.00786164	0.00196541	0.00196541	0.00801887	0.000123611
		0.00785546	0.00196386	0.00196386	0.00801257	0.000123416
		0.00784929	0.00196232	0.00196232	0.00800628	0.000123223
		0.00784314	0.00196078	0.00196078	0.008	0.00012303
		0.00783699	0.00195925	0.00195925	0.00799373	0.000122837
		0.00783085	0.00195771	0.00195771	0.00798747	0.000122645
		0.00782473	0.00195618	0.00195618	0.00798122	0.000122453
		0.00781861	0.00195465	0.00195465	0.00797498	0.000122261
		0.0078125	0.00195312	0.00195312	0.00796875	0.00012207
		0.0078064	0.0019516	0.0019516	0.00796253	0.00012188
		0.00780031	0.00195008	0.00195008	0.00795632	0.00012169
		0.00779423	0.00194856	0.00194856	0.00795012	0.0001215
		0.00778816	0.00194704	0.00194704	0.00794393	0.000121311
		0.0077821	0.00194553	0.00194553	0.00793774	0.000121122
		0.00777605	0.00194401	0.00194401	0.00793157	0.000120934
		0.00777001	0.0019425	0.0019425	0.00792541	0.000120746
		0.00776398	0.00194099	0.00194099	0.00791925	0.000120559
		0.00775795	0.00193949	0.00193949	0.00791311	0.000120372
		0.00775194	0.00193798	0.00193798	0.00790698	0.000120185
		0.00774593	0.00193648	0.00193648	0.00790085	0.000119999
		0.00773994	0.00193498	0.00193498	0.00789474	0.000119813
		0.00773395	0.00193349	0.00193349	0.00788863	0.000119628
		0.00772798	0.00193199	0.00193199	0.00788253	0.000119443
		0.00772201	0.0019305	0.0019305	0.00787645	0.000119259
		0.00771605	0.00192901	0.00192901	0.00787037	0.000119075
		0.0077101	0.00192753	0.00192753	0.0078643	0.000118891
		0.00770416	0.00192604	0.00192604	0.00785824	0.000118708
		0.00769823	0.00192456	0.00192456	0.00785219	0.000118525
		0.00769231	0.00192308	0.00192308	0.00784615	0.000118343
		0.0076864	0.0019216	0.0019216	0.00784012	0.000118161
		0.00768049	0.00192012	0.00192012	0.0078341	0.00011798
		0.0076746	0.00191865	0.00191865	0.00782809	0.000117799
		0.00766871	0.00191718	0.00191718	0.00782209	0.000117618
		0.00766284	0.00191571	0.00191571	0.00781609	0.000117438
		0.00765697	0.00191424	0.00191424	0.00781011	0.000117258
		0.00765111	0.00191278	0.00191278	0.00780413	0.000117079
		0.00764526	0.00191131	0.00191131	0.00779817	0.0001169
		0.00763942	0.00190985	0.00190985	0.00779221	0.000116721
		0.00763359	0.0019084	0.0019084	0.00778626	0.000116543
		0.00762777	0.00190694	0.00190694	0.00778032	0.000116366
		0.00762195	0.00190549	0.00190549	0.00777439	0.000116188
		0.00761615	0.00190404	0.00190404	0.00776847	0.000116011
		0.00761035	0.00190259	0.00190259	0.00776256	0.000115835
		0.00760456	0.00190114	0.00190114	0.00775665	0.000115659
		0.00759878	0.0018997	0.0018997	0.00775076	0.000115483
		0.00759301	0.00189825	0.00189825	0.00774487	0.000115308
		0.00758725	0.00189681	0.00189681	0.007739	0.000115133
		0.0075815	0.00189538	0.00189538	0.00773313	0.000114958
		0.00757576	0.00189394	0.00189394	0.00772727	0.000114784
		0.00757002	0.00189251	0.00189251	0.00772142	0.00011461
		0.0075643	0.00189107	0.00189107	0.00771558	0.000114437
		0.00755858	0.00188964	0.00188964	0.00770975	0.000114264
		0.00755287	0.00188822	0.00188822	0.00770393	0.000114092
		0.00754717	0.00188679	0.00188679	0.00769811	0.00011392
		0.00754148	0.00188537	0.00188537	0.00769231	0.000113748
		0.0075358	0.00188395	0.00188395	0.00768651	0.000113576
		0.00753012	0.00188253	0.00188253	0.00768072	0.000113405
		0.00752445	0.00188111	0.00188111	0.00767494	0.000113235
		0.0075188	0.0018797	0.0018797	0.00766917	0.000113065
		0.00751315	0.00187829	0.00187829	0.00766341	0.000112895
		0.00750751	0.00187688	0.00187688	0.00765766	0.000112725
		0.00750188	0.00187547	0.00187547	0.00765191	0.000112556
		0.00749625	0.00187406	0.00187406	0.00764618	0.000112388
		0.00749064	0.00187266	0.00187266	0.00764045	0.000112219
		0.00748503	0.00187126	0.00187126	0.00763473	0.000112051
		0.00747943	0.00186986	0.00186986	0.00762902	0.000111884
		0.00747384	0.00186846	0.00186846	0.00762332	0.000111717
		0.00746826	0.00186706	0.00186706	0.00761763	0.00011155
		0.00746269	0.00186567	0.00186567	0.00761194	0.000111383
		0.00745712	0.00186428	0.00186428	0.00760626	0.000111217
		0.00745156	0.00186289	0.00186289	0.0076006	0.000111052
		0.00744602	0.0018615	0.0018615	0.00759494	0.000110886
		0.00744048	0.00186012	0.00186012	0.00758929	0.000110721
		0.00743494	0.00185874	0.00185874	0.00758364	0.000110557
		0.00742942	0.00185736	0.00185736	0.00757801	0.000110393
		0.0074239	0.00185598	0.00185598	0.00757238	0.000110229
		0.0074184	0.0018546	0.0018546	0.00756677	0.000110065
		0.0074129	0.00185322	0.00185322	0.00756116	0.000109902
		0.00740741	0.00185185	0.00185185	0.00755556	0.000109739
		0.00740192	0.00185048	0.00185048	0.00754996	0.000109577
		0.00739645	0.00184911	0.00184911	0.00754438	0.000109415
		0.00739098	0.00184775	0.00184775	0.0075388	0.000109253
		0.00738552	0.00184638	0.00184638	0.00753323	0.000109092
		0.00738007	0.00184502	0.00184502	0.00752768	0.000108931
		0.00737463	0.00184366	0.00184366	0.00752212	0.00010877
		0.0073692	0.0018423	0.0018423	0.00751658	0.00010861
		0.00736377	0.00184094	0.00184094	0.00751105	0.00010845
		0.00735835	0.00183959	0.00183959	0.00750552	0.000108291
		0.00735294	0.00183824	0.00183824	0.0075	0.000108131
		0.00734754	0.00183688	0.00183688	0.00749449	0.000107973
		0.00734214	0.00183554	0.00183554	0.00748899	0.000107814
		0.00733676	0.00183419	0.00183419	0.00748349	0.000107656
		0.00733138	0.00183284	0.00183284	0.00747801	0.000107498
		0.00732601	0.0018315	0.0018315	0.00747253	0.000107341
		0.00732064	0.00183016	0.00183016	0.00746706	0.000107184
		0.00731529	0.00182882	0.00182882	0.00746159	0.000107027
		0.00730994	0.00182749	0.00182749	0.00745614	0.00010687
		0.0073046	0.00182615	0.00182615	0.00745069	0.000106714
		0.00729927	0.00182482	0.00182482	0.00744526	0.000106559
		0.00729395	0.00182349	0.00182349	0.00743982	0.000106403
		0.00728863	0.00182216	0.00182216	0.0074344	0.000106248
		0.00728332	0.00182083	0.00182083	0.00742899	0.000106094
		0.00727802	0.00181951	0.00181951	0.00742358	0.000105939
		0.00727273	0.00181818	0.00181818	0.00741818	0.000105785
		0.00726744	0.00181686	0.00181686	0.00741279	0.000105631
		0.00726216	0.00181554	0.00181554	0.00740741	0.000105478
		0.00725689	0.00181422	0.00181422	0.00740203	0.000105325
		0.00725163	0.00181291	0.00181291	0.00739666	0.000105172
		0.00724638	0.00181159	0.00181159	0.0073913	0.00010502
		0.00724113	0.00181028	0.00181028	0.00738595	0.000104868
		0.00723589	0.00180897	0.00180897	0.00738061	0.000104716
		0.00723066	0.00180766	0.00180766	0.00737527	0.000104565
		0.00722543	0.00180636	0.00180636	0.00736994	0.000104414
		0.00722022	0.00180505	0.00180505	0.00736462	0.000104263
		0.00721501	0.00180375	0.00180375	0.00735931	0.000104113
		0.00720981	0.00180245	0.00180245	0.007354	0.000103963
		0.00720461	0.00180115	0.00180115	0.0073487	0.000103813
		0.00719942	0.00179986	0.00179986	0.00734341	0.000103663
		0.00719424	0.00179856	0.00179856	0.00733813	0.000103514
		0.00718907	0.00179727	0.00179727	0.00733285	0.000103366
		0.00718391	0.00179598	0.00179598	0.00732759	0.000103217
		0.00717875	0.00179469	0.00179469	0.00732233	0.000103069
		0.0071736	0.0017934	0.0017934	0.00731707	0.000102921
		0.00716846	0.00179211	0.00179211	0.00731183	0.000102774
		0.00716332	0.00179083	0.00179083	0.00730659	0.000102626
		0.0071582	0.00178955	0.00178955	0.00730136	0.00010248
		0.00715308	0.00178827	0.00178827	0.00729614	0.000102333
		0.00714796	0.00178699	0.00178699	0.00729092	0.000102187
		0.00714286	0.00178571	0.00178571	0.00728571	0.000102041
		0.00713776	0.00178444	0.00178444	0.00728051	0.000101895
		0.00713267	0.00178317	0.00178317	0.00727532	0.00010175
		0.00712758	0.0017819	0.0017819	0.00727014	0.000101605
		0.00712251	0.00178063	0.00178063	0.00726496	0.00010146
		0.00711744	0.00177936	0.00177936	0.00725979	0.000101316
		0.00711238	0.00177809	0.00177809	0.00725462	0.000101172
		0.00710732	0.00177683	0.00177683	0.00724947	0.000101028
		0.00710227	0.00177557	0.00177557	0.00724432	0.000100885
		0.00709723	0.00177431	0.00177431	0.00723918	0.000100741
		0.0070922	0.00177305	0.00177305	0.00723404	0.000100599
		0.00708717	0.00177179	0.00177179	0.00722892	0.000100456
		0.00708215	0.00177054	0.00177054	0.0072238	0.000100314
		0.00707714	0.00176929	0.00176929	0.00721868	0.000100172
		0.00707214	0.00176803	0.00176803	0.00721358	0.00010003
		0.00706714	0.00176678	0.00176678	0.00720848	9.98889e-05
		0.00706215	0.00176554	0.00176554	0.00720339	9.97478e-05
		0.00705716	0.00176429	0.00176429	0.00719831	9.96071e-05
		0.00705219	0.00176305	0.00176305	0.00719323	9.94667e-05
		0.00704722	0.0017618	0.0017618	0.00718816	9.93265e-05
		0.00704225	0.00176056	0.00176056	0.0071831	9.91867e-05
		0.0070373	0.00175932	0.00175932	0.00717804	9.90471e-05
		0.00703235	0.00175809	0.00175809	0.007173	9.89079e-05
		0.00702741	0.00175685	0.00175685	0.00716796	9.87689e-05
		0.00702247	0.00175562	0.00175562	0.00716292	9.86302e-05
		0.00701754	0.00175439	0.00175439	0.00715789	9.84918e-05
		0.00701262	0.00175316	0.00175316	0.00715288	9.83538e-05
		0.00700771	0.00175193	0.00175193	0.00714786	9.8216e-05
		0.0070028	0.0017507	0.0017507	0.00714286	9.80784e-05
		0.0069979	0.00174948	0.00174948	0.00713786	9.79412e-05
		0.00699301	0.00174825	0.00174825	0.00713287	9.78043e-05
		0.00698812	0.00174703	0.00174703	0.00712788	9.76676e-05
		0.00698324	0.00174581	0.00174581	0.00712291	9.75313e-05
		0.00697837	0.00174459	0.00174459	0.00711793	9.73952e-05
		0.0069735	0.00174338	0.00174338	0.00711297	9.72594e-05
		0.00696864	0.00174216	0.00174216	0.00710801	9.71239e-05
		0.00696379	0.00174095	0.00174095	0.00710306	9.69887e-05
		0.00695894	0.00173974	0.00173974	0.00709812	9.68538e-05
		0.0069541	0.00173853	0.00173853	0.00709318	9.67191e-05
		0.00694927	0.00173732	0.00173732	0.00708826	9.65847e-05
		0.00694444	0.00173611	0.00173611	0.00708333	9.64506e-05
		0.00693963	0.00173491	0.00173491	0.00707842	9.63168e-05
		0.00693481	0.0017337	0.0017337	0.00707351	9.61833e-05
		0.00693001	0.0017325	0.0017325	0.00706861	9.605e-05
		0.00692521	0.0017313	0.0017313	0.00706371	9.5917e-05
		0.00692042	0.0017301	0.0017301	0.00705882	9.57843e-05
		0.00691563	0.00172891	0.00172891	0.00705394	9.56519e-05
		0.00691085	0.00172771	0.00172771	0.00704907	9.55197e-05
		0.00690608	0.00172652	0.00172652	0.0070442	9.53878e-05
		0.00690131	0.00172533	0.00172533	0.00703934	9.52562e-05
		0.00689655	0.00172414	0.00172414	0.00703448	9.51249e-05
		0.0068918	0.00172295	0.00172295	0.00702963	9.49938e-05
		0.00688705	0.00172176	0.00172176	0.00702479	9.4863e-05
		0.00688231	0.00172058	0.00172058	0.00701996	9.47324e-05
		0.00687758	0.00171939	0.00171939	0.00701513	9.46022e-05
		0.00687285	0.00171821	0.00171821	0.00701031	9.44722e-05
		0.00686813	0.00171703	0.00171703	0.00700549	9.43425e-05
		0.00686342	0.00171585	0.00171585	0.00700069	9.4213e-05
		0.00685871	0.00171468	0.00171468	0.00699588	9.40838e-05
		0.00685401	0.0017135	0.0017135	0.00699109	9.39549e-05
		0.00684932	0.00171233	0.00171233	0.0069863	9.38262e-05
		0.00684463	0.00171116	0.00171116	0.00698152	9.36978e-05
		0.00683995	0.00170999	0.00170999	0.00697674	9.35697e-05
		0.00683527	0.00170882	0.00170882	0.00697198	9.34418e-05
		0.0068306	0.00170765	0.00170765	0.00696721	9.33142e-05
		0.00682594	0.00170648	0.00170648	0.00696246	9.31869e-05
		0.00682128	0.00170532	0.00170532	0.00695771	9.30598e-05
		0.00681663	0.00170416	0.00170416	0.00695297	9.2933e-05
		0.00681199	0.001703	0.001703	0.00694823	9.28064e-05
		0.00680735	0.00170184	0.00170184	0.0069435	9.26801e-05
		0.00680272	0.00170068	0.00170068	0.00693878	9.2554e-05
		0.0067981	0.00169952	0.00169952	0.00693406	9.24282e-05
		0.00679348	0.00169837	0.00169837	0.00692935	9.23027e-05
		0.00678887	0.00169722	0.00169722	0.00692464	9.21774e-05
		0.00678426	0.00169607	0.00169607	0.00691995	9.20524e-05
		0.00677966	0.00169492	0.00169492	0.00691525	9.19276e-05
		0.00677507	0.00169377	0.00169377	0.00691057	9.18031e-05
		0.00677048	0.00169262	0.00169262	0.00690589	9.16788e-05
		0.0067659	0.00169147	0.00169147	0.00690122	9.15548e-05
		0.00676133	0.00169033	0.00169033	0.00689655	9.1431e-05
		0.00675676	0.00168919	0.00168919	0.00689189	9.13075e-05
		0.00675219	0.00168805	0.00168805	0.00688724	9.11843e-05
		0.00674764	0.00168691	0.00168691	0.00688259	9.10612e-05
		0.00674309	0.00168577	0.00168577	0.00687795	9.09385e-05
		0.00673854	0.00168464	0.00168464	0.00687332	9.0816e-05
		0.00673401	0.0016835	0.0016835	0.00686869	9.06937e-05
		0.00672948	0.00168237	0.00168237	0.00686406	9.05717e-05
		0.00672495	0.00168124	0.00168124	0.00685945	9.04499e-05
		0.00672043	0.00168011	0.00168011	0.00685484	9.03284e-05
		0.00671592	0.00167898	0.00167898	0.00685024	9.02071e-05
		0.00671141	0.00167785	0.00167785	0.00684564	9.0086e-05
		0.00670691	0.00167673	0.00167673	0.00684105	8.99652e-05
		0.00670241	0.0016756	0.0016756	0.00683646	8.98447e-05
		0.00669792	0.00167448	0.00167448	0.00683188	8.97244e-05
		0.00669344	0.00167336	0.00167336	0.00682731	8.96043e-05
		0.00668896	0.00167224	0.00167224	0.00682274	8.94845e-05
		0.00668449	0.00167112	0.00167112	0.00681818	8.93649e-05
		0.00668003	0.00167001	0.00167001	0.00681363	8.92455e-05
		0.00667557	0.00166889	0.00166889	0.00680908	8.91264e-05
		0.00667111	0.00166778	0.00166778	0.00680454	8.90075e-05
		0.00666667	0.00166667	0.00166667	0.0068	8.88889e-05
		0.00666223	0.00166556	0.00166556	0.00679547	8.87705e-05
		0.00665779	0.00166445	0.00166445	0.00679095	8.86523e-05
		0.00665336	0.00166334	0.00166334	0.00678643	8.85344e-05
		0.00664894	0.00166223	0.00166223	0.00678191	8.84167e-05
		0.00664452	0.00166113	0.00166113	0.00677741	8.82992e-05
		0.00664011	0.00166003	0.00166003	0.00677291	8.8182e-05
		0.0066357	0.00165893	0.00165893	0.00676841	8.8065e-05
		0.0066313	0.00165782	0.00165782	0.00676393	8.79483e-05
		0.00662691	0.00165673	0.00165673	0.00675944	8.78317e-05
		0.00662252	0.00165563	0.00165563	0.00675497	8.77155e-05
		0.00661813	0.00165453	0.00165453	0.0067505	8.75994e-05
		0.00661376	0.00165344	0.00165344	0.00674603	8.74836e-05
		0.00660939	0.00165235	0.00165235	0.00674157	8.73679e-05
		0.00660502	0.00165125	0.00165125	0.00673712	8.72526e-05
		0.00660066	0.00165017	0.00165017	0.00673267	8.71374e-05
		0.00659631	0.00164908	0.00164908	0.00672823	8.70225e-05
		0.00659196	0.00164799	0.00164799	0.0067238	8.69078e-05
		0.00658762	0.0016469	0.0016469	0.00671937	8.67934e-05
		0.00658328	0.00164582	0.00164582	0.00671494	8.66791e-05
		0.00657895	0.00164474	0.00164474	0.00671053	8.65651e-05
		0.00657462	0.00164366	0.00164366	0.00670611	8.64513e-05
		0.0065703	0.00164258	0.00164258	0.00670171	8.63377e-05
		0.00656599	0.0016415	0.0016415	0.00669731	8.62244e-05
		0.00656168	0.00164042	0.00164042	0.00669291	8.61113e-05
		0.00655738	0.00163934	0.00163934	0.00668852	8.59984e-05
		0.00655308	0.00163827	0.00163827	0.00668414	8.58857e-05
		0.00654879	0.0016372	0.0016372	0.00667976	8.57733e-05
		0.0065445	0.00163613	0.00163613	0.00667539	8.5661e-05
		0.00654022	0.00163506	0.00163506	0.00667103	8.5549e-05
		0.00653595	0.00163399	0.00163399	0.00666667	8.54372e-05
		0.00653168	0.00163292	0.00163292	0.00666231	8.53257e-05
		0.00652742	0.00163185	0.00163185	0.00665796	8.52143e-05
		0.00652316	0.00163079	0.00163079	0.00665362	8.51032e-05
		0.0065189	0.00162973	0.00162973	0.00664928	8.49922e-05
		0.00651466	0.00162866	0.00162866	0.00664495	8.48815e-05
		0.00651042	0.0016276	0.0016276	0.00664062	8.47711e-05
		0.00650618	0.00162655	0.00162655	0.0066363	8.46608e-05
		0.00650195	0.00162549	0.00162549	0.00663199	8.45507e-05
		0.00649773	0.00162443	0.00162443	0.00662768	8.44409e-05
		0.00649351	0.00162338	0.00162338	0.00662338	8.43313e-05
		0.00648929	0.00162232	0.00162232	0.00661908	8.42218e-05
		0.00648508	0.00162127	0.00162127	0.00661479	8.41126e-05
		0.00648088	0.00162022	0.00162022	0.0066105	8.40036e-05
		0.00647668	0.00161917	0.00161917	0.00660622	8.38949e-05
		0.00647249	0.00161812	0.00161812	0.00660194	8.37863e-05
		0.00646831	0.00161708	0.00161708	0.00659767	8.36779e-05
		0.00646412	0.00161603	0.00161603	0.00659341	8.35698e-05
		0.00645995	0.00161499	0.00161499	0.00658915	8.34619e-05
		0.00645578	0.00161394	0.00161394	0.00658489	8.33541e-05
		0.00645161	0.0016129	0.0016129	0.00658065	8.32466e-05
		0.00644745	0.00161186	0.00161186	0.0065764	8.31393e-05
		0.0064433	0.00161082	0.00161082	0.00657216	8.30322e-05
		0.00643915	0.00160979	0.00160979	0.00656793	8.29253e-05
		0.00643501	0.00160875	0.00160875	0.00656371	8.28186e-05
		0.00643087	0.00160772	0.00160772	0.00655949	8.27121e-05
		0.00642674	0.00160668	0.00160668	0.00655527	8.26059e-05
		0.00642261	0.00160565	0.00160565	0.00655106	8.24998e-05
		0.00641849	0.00160462	0.00160462	0.00654685	8.23939e-05
		0.00641437	0.00160359	0.00160359	0.00654266	8.22882e-05
		0.00641026	0.00160256	0.00160256	0.00653846	8.21828e-05
		0.00640615	0.00160154	0.00160154	0.00653427	8.20775e-05
		0.00640205	0.00160051	0.00160051	0.00653009	8.19725e-05
		0.00639795	0.00159949	0.00159949	0.00652591	8.18676e-05
		0.00639386	0.00159847	0.00159847	0.00652174	8.17629e-05
		0.00638978	0.00159744	0.00159744	0.00651757	8.16585e-05
		0.0063857	0.00159642	0.00159642	0.00651341	8.15542e-05
		0.00638162	0.00159541	0.00159541	0.00650925	8.14502e-05
		0.00637755	0.00159439	0.00159439	0.0065051	8.13463e-05
		0.00637349	0.00159337	0.00159337	0.00650096	8.12427e-05
		0.00636943	0.00159236	0.00159236	0.00649682	8.11392e-05
		0.00636537	0.00159134	0.00159134	0.00649268	8.10359e-05
		0.00636132	0.00159033	0.00159033	0.00648855	8.09329e-05
		0.00635728	0.00158932	0.00158932	0.00648442	8.083e-05
		0.00635324	0.00158831	0.00158831	0.0064803	8.07273e-05
		0.00634921	0.0015873	0.0015873	0.00647619	8.06248e-05
		0.00634518	0.00158629	0.00158629	0.00647208	8.05226e-05
		0.00634115	0.00158529	0.00158529	0.00646798	8.04205e-05
		0.00633714	0.00158428	0.00158428	0.00646388	8.03186e-05
		0.00633312	0.00158328	0.00158328	0.00645978	8.02169e-05
		0.00632911	0.00158228	0.00158228	0.0064557	8.01154e-05
		0.00632511	0.00158128	0.00158128	0.00645161	8.00141e-05
		0.00632111	0.00158028	0.00158028	0.00644753	7.99129e-05
		0.00631712	0.00157928	0.00157928	0.00644346	7.9812e-05
		0.00631313	0.00157828	0.00157828	0.00643939	7.97113e-05
		0.00630915	0.00157729	0.00157729	0.00643533	7.96107e-05
		0.00630517	0.00157629	0.00157629	0.00643127	7.95103e-05
		0.0063012	0.0015753	0.0015753	0.00642722	7.94102e-05
		0.00629723	0.00157431	0.00157431	0.00642317	7.93102e-05
		0.00629327	0.00157332	0.00157332	0.00641913	7.92104e-05
		0.00628931	0.00157233	0.00157233	0.00641509	7.91108e-05
		0.00628536	0.00157134	0.00157134	0.00641106	7.90114e-05
		0.00628141	0.00157035	0.00157035	0.00640704	7.89121e-05
		0.00627746	0.00156937	0.00156937	0.00640301	7.88131e-05
		0.00627353	0.00156838	0.00156838	0.006399	7.87142e-05
		0.00626959	0.0015674	0.0015674	0.00639498	7.86156e-05
		0.00626566	0.00156642	0.00156642	0.00639098	7.85171e-05
		0.00626174	0.00156544	0.00156544	0.00638698	7.84188e-05
		0.00625782	0.00156446	0.00156446	0.00638298	7.83207e-05
		0.00625391	0.00156348	0.00156348	0.00637899	7.82227e-05
		0.00625	0.0015625	0.0015625	0.006375	7.8125e-05
		0.0062461	0.00156152	0.00156152	0.00637102	7.80274e-05
		0.0062422	0.00156055	0.00156055	0.00636704	7.79301e-05
		0.0062383	0.00155958	0.00155958	0.00636307	7.78329e-05
		0.00623441	0.0015586	0.0015586	0.0063591	7.77358e-05
		0.00623053	0.00155763	0.00155763	0.00635514	7.7639e-05
		0.00622665	0.00155666	0.00155666	0.00635118	7.75423e-05
		0.00622278	0.00155569	0.00155569	0.00634723	7.74459e-05
		0.00621891	0.00155473	0.00155473	0.00634328	7.73496e-05
		0.00621504	0.00155376	0.00155376	0.00633934	7.72535e-05
		0.00621118	0.0015528	0.0015528	0.0063354	7.71575e-05
		0.00620732	0.00155183	0.00155183	0.00633147	7.70618e-05
		0.00620347	0.00155087	0.00155087	0.00632754	7.69662e-05
		0.00619963	0.00154991	0.00154991	0.00632362	7.68708e-05
		0.00619579	0.00154895	0.00154895	0.0063197	7.67755e-05
		0.00619195	0.00154799	0.00154799	0.00631579	7.66805e-05
		0.00618812	0.00154703	0.00154703	0.00631188	7.65856e-05
		0.00618429	0.00154607	0.00154607	0.00630798	7.64909e-05
		0.00618047	0.00154512	0.00154512	0.00630408	7.63964e-05
		0.00617665	0.00154416	0.00154416	0.00630019	7.63021e-05
		0.00617284	0.00154321	0.00154321	0.0062963	7.62079e-05
		0.00616903	0.00154226	0.00154226	0.00629241	7.61139e-05
		0.00616523	0.00154131	0.00154131	0.00628853	7.60201e-05
		0.00616143	0.00154036	0.00154036	0.00628466	7.59264e-05
		0.00615764	0.00153941	0.00153941	0.00628079	7.58329e-05
		0.00615385	0.00153846	0.00153846	0.00627692	7.57396e-05
		0.00615006	0.00153752	0.00153752	0.00627306	7.56465e-05
		0.00614628	0.00153657	0.00153657	0.00626921	7.55536e-05
		0.00614251	0.00153563	0.00153563	0.00626536	7.54608e-05
		0.00613874	0.00153468	0.00153468	0.00626151	7.53681e-05
		0.00613497	0.00153374	0.00153374	0.00625767	7.52757e-05
		0.00613121	0.0015328	0.0015328	0.00625383	7.51834e-05
		0.00612745	0.00153186	0.00153186	0.00625	7.50913e-05
		0.0061237	0.00153092	0.00153092	0.00624617	7.49994e-05
		0.00611995	0.00152999	0.00152999	0.00624235	7.49076e-05
		0.00611621	0.00152905	0.00152905	0.00623853	7.4816e-05
		0.00611247	0.00152812	0.00152812	0.00623472	7.47246e-05
		0.00610874	0.00152718	0.00152718	0.00623091	7.46333e-05
		0.00610501	0.00152625	0.00152625	0.00622711	7.45422e-05
		0.00610128	0.00152532	0.00152532	0.00622331	7.44513e-05
		0.00609756	0.00152439	0.00152439	0.00621951	7.43605e-05
		0.00609385	0.00152346	0.00152346	0.00621572	7.42699e-05
		0.00609013	0.00152253	0.00152253	0.00621194	7.41795e-05
		0.00608643	0.00152161	0.00152161	0.00620816	7.40892e-05
		0.00608273	0.00152068	0.00152068	0.00620438	7.39991e-05
		0.00607903	0.00151976	0.00151976	0.00620061	7.39091e-05
		0.00607533	0.00151883	0.00151883	0.00619684	7.38194e-05
		0.00607165	0.00151791	0.00151791	0.00619308	7.37298e-05
		0.00606796	0.00151699	0.00151699	0.00618932	7.36403e-05
		0.00606428	0.00151607	0.00151607	0.00618557	7.3551e-05
		0.00606061	0.00151515	0.00151515	0.00618182	7.34619e-05
		0.00605694	0.00151423	0.00151423	0.00617807	7.33729e-05
		0.00605327	0.00151332	0.00151332	0.00617433	7.32841e-05
		0.00604961	0.0015124	0.0015124	0.0061706	7.31955e-05
		0.00604595	0.00151149	0.00151149	0.00616687	7.3107e-05
		0.0060423	0.00151057	0.00151057	0.00616314	7.30187e-05
		0.00603865	0.00150966	0.00150966	0.00615942	7.29305e-05
		0.006035	0.00150875	0.00150875	0.0061557	7.28425e-05
		0.00603136	0.00150784	0.00150784	0.00615199	7.27547e-05
		0.00602773	0.00150693	0.00150693	0.00614828	7.2667e-05
		0.0060241	0.00150602	0.00150602	0.00614458	7.25795e-05
		0.00602047	0.00150512	0.00150512	0.00614088	7.24921e-05
		0.00601685	0.00150421	0.00150421	0.00613718	7.24049e-05
		0.00601323	0.00150331	0.00150331	0.00613349	7.23178e-05
		0.00600962	0.0015024	0.0015024	0.00612981	7.2231e-05
		0.00600601	0.0015015	0.0015015	0.00612613	7.21442e-05
		0.0060024	0.0015006	0.0015006	0.00612245	7.20576e-05
		0.0059988	0.0014997	0.0014997	0.00611878	7.19712e-05
		0.0059952	0.0014988	0.0014988	0.00611511	7.18849e-05
		0.00599161	0.0014979	0.0014979	0.00611144	7.17988e-05
		0.00598802	0.00149701	0.00149701	0.00610778	7.17129e-05
		0.00598444	0.00149611	0.00149611	0.00610413	7.16271e-05
		0.00598086	0.00149522	0.00149522	0.00610048	7.15414e-05
		0.00597729	0.00149432	0.00149432	0.00609683	7.14559e-05
		0.00597372	0.00149343	0.00149343	0.00609319	7.13706e-05
		0.00597015	0.00149254	0.00149254	0.00608955	7.12854e-05
		0.00596659	0.00149165	0.00149165	0.00608592	7.12003e-05
		0.00596303	0.00149076	0.00149076	0.00608229	7.11154e-05
		0.00595948	0.00148987	0.00148987	0.00607867	7.10307e-05
		0.00595593	0.00148898	0.00148898	0.00607504	7.09461e-05
		0.00595238	0.0014881	0.0014881	0.00607143	7.08617e-05
		0.00594884	0.00148721	0.00148721	0.00606782	7.07774e-05
		0.0059453	0.00148633	0.00148633	0.00606421	7.06933e-05
		0.00594177	0.00148544	0.00148544	0.00606061	7.06093e-05
		0.00593824	0.00148456	0.00148456	0.00605701	7.05254e-05
		0.00593472	0.00148368	0.00148368	0.00605341	7.04418e-05
		0.0059312	0.0014828	0.0014828	0.00604982	7.03582e-05
		0.00592768	0.00148192	0.00148192	0.00604624	7.02748e-05
		0.00592417	0.00148104	0.00148104	0.00604265	7.01916e-05
		0.00592066	0.00148017	0.00148017	0.00603908	7.01085e-05
		0.00591716	0.00147929	0.00147929	0.0060355	7.00256e-05
		0.00591366	0.00147842	0.00147842	0.00603193	6.99428e-05
		0.00591017	0.00147754	0.00147754	0.00602837	6.98601e-05
		0.00590667	0.00147667	0.00147667	0.00602481	6.97776e-05
		0.00590319	0.0014758	0.0014758	0.00602125	6.96953e-05
		0.00589971	0.00147493	0.00147493	0.0060177	6.9613e-05
		0.00589623	0.00147406	0.00147406	0.00601415	6.9531e-05
		0.00589275	0.00147319	0.00147319	0.00601061	6.94491e-05
		0.00588928	0.00147232	0.00147232	0.00600707	6.93673e-05
		0.00588582	0.00147145	0.00147145	0.00600353	6.92856e-05
		0.00588235	0.00147059	0.00147059	0.006	6.92042e-05
		0.00587889	0.00146972	0.00146972	0.00599647	6.91228e-05
		0.00587544	0.00146886	0.00146886	0.00599295	6.90416e-05
		0.00587199	0.001468	0.001468	0.00598943	6.89605e-05
		0.00586854	0.00146714	0.00146714	0.00598592	6.88796e-05
		0.0058651	0.00146628	0.00146628	0.0059824	6.87989e-05
		0.00586166	0.00146542	0.00146542	0.0059789	6.87182e-05
		0.00585823	0.00146456	0.00146456	0.0059754	6.86377e-05
		0.0058548	0.0014637	0.0014637	0.0059719	6.85574e-05
		0.00585138	0.00146284	0.00146284	0.0059684	6.84772e-05
		0.00584795	0.00146199	0.00146199	0.00596491	6.83971e-05
		0.00584454	0.00146113	0.00146113	0.00596143	6.83172e-05
		0.00584112	0.00146028	0.00146028	0.00595794	6.82374e-05
		0.00583771	0.00145943	0.00145943	0.00595447	6.81578e-05
		0.00583431	0.00145858	0.00145858	0.00595099	6.80782e-05
		0.0058309	0.00145773	0.00145773	0.00594752	6.79989e-05
		0.00582751	0.00145688	0.00145688	0.00594406	6.79196e-05
		0.00582411	0.00145603	0.00145603	0.00594059	6.78406e-05
		0.00582072	0.00145518	0.00145518	0.00593714	6.77616e-05
		0.00581734	0.00145433	0.00145433	0.00593368	6.76828e-05
		0.00581395	0.00145349	0.00145349	0.00593023	6.76041e-05
		0.00581058	0.00145264	0.00145264	0.00592679	6.75256e-05
		0.0058072	0.0014518	0.0014518	0.00592334	6.74472e-05
		0.00580383	0.00145096	0.00145096	0.00591991	6.73689e-05
		0.00580046	0.00145012	0.00145012	0.00591647	6.72908e-05
		0.0057971	0.00144928	0.00144928	0.00591304	6.72128e-05
		0.00579374	0.00144844	0.00144844	0.00590962	6.71349e-05
		0.00579039	0.0014476	0.0014476	0.0059062	6.70572e-05
		0.00578704	0.00144676	0.00144676	0.00590278	6.69796e-05
		0.00578369	0.00144592	0.00144592	0.00589936	6.69021e-05
		0.00578035	0.00144509	0.00144509	0.00589595	6.68248e-05
		0.00577701	0.00144425	0.00144425	0.00589255	6.67476e-05
		0.00577367	0.00144342	0.00144342	0.00588915	6.66706e-05
		0.00577034	0.00144259	0.00144259	0.00588575	6.65937e-05
		0.00576701	0.00144175	0.00144175	0.00588235	6.65169e-05
		0.00576369	0.00144092	0.00144092	0.00587896	6.64402e-05
		0.00576037	0.00144009	0.00144009	0.00587558	6.63637e-05
		0.00575705	0.00143926	0.00143926	0.00587219	6.62873e-05
		0.00575374	0.00143843	0.00143843	0.00586881	6.6211e-05
		0.00575043	0.00143761	0.00143761	0.00586544	6.61349e-05
		0.00574713	0.00143678	0.00143678	0.00586207	6.60589e-05
		0.00574383	0.00143596	0.00143596	0.0058587	6.59831e-05
		0.00574053	0.00143513	0.00143513	0.00585534	6.59073e-05
		0.00573723	0.00143431	0.00143431	0.00585198	6.58317e-05
		0.00573394	0.00143349	0.00143349	0.00584862	6.57562e-05
		0.00573066	0.00143266	0.00143266	0.00584527	6.56809e-05
		0.00572738	0.00143184	0.00143184	0.00584192	6.56057e-05
		0.0057241	0.00143102	0.00143102	0.00583858	6.55306e-05
		0.00572082	0.00143021	0.00143021	0.00583524	6.54556e-05
		0.00571755	0.00142939	0.00142939	0.0058319	6.53808e-05
		0.00571429	0.00142857	0.00142857	0.00582857	6.53061e-05
		0.00571102	0.00142776	0.00142776	0.00582524	6.52316e-05
		0.00570776	0.00142694	0.00142694	0.00582192	6.51571e-05
		0.00570451	0.00142613	0.00142613	0.0058186	6.50828e-05
		0.00570125	0.00142531	0.00142531	0.00581528	6.50086e-05
		0.00569801	0.0014245	0.0014245	0.00581197	6.49345e-05
		0.00569476	0.00142369	0.00142369	0.00580866	6.48606e-05
		0.00569152	0.00142288	0.00142288	0.00580535	6.47868e-05
		0.00568828	0.00142207	0.00142207	0.00580205	6.47131e-05
		0.00568505	0.00142126	0.00142126	0.00579875	6.46395e-05
		0.00568182	0.00142045	0.00142045	0.00579545	6.45661e-05
		0.00567859	0.00141965	0.00141965	0.00579216	6.44928e-05
		0.00567537	0.00141884	0.00141884	0.00578888	6.44196e-05
		0.00567215	0.00141804	0.00141804	0.00578559	6.43466e-05
		0.00566893	0.00141723	0.00141723	0.00578231	6.42736e-05
		0.00566572	0.00141643	0.00141643	0.00577904	6.42008e-05
		0.00566251	0.00141563	0.00141563	0.00577576	6.41281e-05
		0.00565931	0.00141483	0.00141483	0.0057725	6.40556e-05
		0.00565611	0.00141403	0.00141403	0.00576923	6.39831e-05
		0.00565291	0.00141323	0.00141323	0.00576597	6.39108e-05
		0.00564972	0.00141243	0.00141243	0.00576271	6.38386e-05
		0.00564653	0.00141163	0.00141163	0.00575946	6.37665e-05
		0.00564334	0.00141084	0.00141084	0.00575621	6.36946e-05
		0.00564016	0.00141004	0.00141004	0.00575296	6.36228e-05
		0.00563698	0.00140924	0.00140924	0.00574972	6.35511e-05
		0.0056338	0.00140845	0.00140845	0.00574648	6.34795e-05
		0.00563063	0.00140766	0.00140766	0.00574324	6.3408e-05
		0.00562746	0.00140687	0.00140687	0.00574001	6.33367e-05
		0.0056243	0.00140607	0.00140607	0.00573678	6.32654e-05
		0.00562114	0.00140528	0.00140528	0.00573356	6.31943e-05
		0.00561798	0.00140449	0.00140449	0.00573034	6.31233e-05
		0.00561482	0.00140371	0.00140371	0.00572712	6.30525e-05
		0.00561167	0.00140292	0.00140292	0.00572391	6.29817e-05
		0.00560852	0.00140213	0.00140213	0.0057207	6.29111e-05
		0.00560538	0.00140135	0.00140135	0.00571749	6.28406e-05
		0.00560224	0.00140056	0.00140056	0.00571429	6.27702e-05
		0.0055991	0.00139978	0.00139978	0.00571109	6.26999e-05
		0.00559597	0.00139899	0.00139899	0.00570789	6.26298e-05
		0.00559284	0.00139821	0.00139821	0.0057047	6.25597e-05
		0.00558971	0.00139743	0.00139743	0.00570151	6.24898e-05
		0.00558659	0.00139665	0.00139665	0.00569832	6.242e-05
		0.00558347	0.00139587	0.00139587	0.00569514	6.23503e-05
		0.00558036	0.00139509	0.00139509	0.00569196	6.22808e-05
		0.00557724	0.00139431	0.00139431	0.00568879	6.22113e-05
		0.00557414	0.00139353	0.00139353	0.00568562	6.2142e-05
		0.00557103	0.00139276	0.00139276	0.00568245	6.20728e-05
		0.00556793	0.00139198	0.00139198	0.00567929	6.20037e-05
		0.00556483	0.00139121	0.00139121	0.00567613	6.19347e-05
		0.00556174	0.00139043	0.00139043	0.00567297	6.18658e-05
		0.00555864	0.00138966	0.00138966	0.00566982	6.1797e-05
		0.00555556	0.00138889	0.00138889	0.00566667	6.17284e-05
		0.00555247	0.00138812	0.00138812	0.00566352	6.16599e-05
		0.00554939	0.00138735	0.00138735	0.00566038	6.15914e-05
		0.00554631	0.00138658	0.00138658	0.00565724	6.15231e-05
		0.00554324	0.00138581	0.00138581	0.0056541	6.1455e-05
		0.00554017	0.00138504	0.00138504	0.00565097	6.13869e-05
		0.0055371	0.00138427	0.00138427	0.00564784	6.13189e-05
		0.00553403	0.00138351	0.00138351	0.00564471	6.12511e-05
		0.00553097	0.00138274	0.00138274	0.00564159	6.11833e-05
		0.00552792	0.00138198	0.00138198	0.00563847	6.11157e-05
		0.00552486	0.00138122	0.00138122	0.00563536	6.10482e-05
		0.00552181	0.00138045	0.00138045	0.00563225	6.09808e-05
		0.00551876	0.00137969	0.00137969	0.00562914	6.09135e-05
		0.00551572	0.00137893	0.00137893	0.00562603	6.08463e-05
		0.00551268	0.00137817	0.00137817	0.00562293	6.07793e-05
		0.00550964	0.00137741	0.00137741	0.00561983	6.07123e-05
		0.00550661	0.00137665	0.00137665	0.00561674	6.06455e-05
		0.00550358	0.00137589	0.00137589	0.00561365	6.05787e-05
		0.00550055	0.00137514	0.00137514	0.00561056	6.05121e-05
		0.00549753	0.00137438	0.00137438	0.00560748	6.04456e-05
		0.00549451	0.00137363	0.00137363	0.0056044	6.03792e-05
		0.00549149	0.00137287	0.00137287	0.00560132	6.03129e-05
		0.00548847	0.00137212	0.00137212	0.00559824	6.02467e-05
		0.00548546	0.00137137	0.00137137	0.00559517	6.01806e-05
		0.00548246	0.00137061	0.00137061	0.00559211	6.01147e-05
		0.00547945	0.00136986	0.00136986	0.00558904	6.00488e-05
		0.00547645	0.00136911	0.00136911	0.00558598	5.9983e-05
		0.00547345	0.00136836	0.00136836	0.00558292	5.99174e-05
		0.00547046	0.00136761	0.00136761	0.00557987	5.98519e-05
		0.00546747	0.00136687	0.00136687	0.00557682	5.97864e-05
		0.00546448	0.00136612	0.00136612	0.00557377	5.97211e-05
		0.0054615	0.00136537	0.00136537	0.00557073	5.96559e-05
		0.00545852	0.00136463	0.00136463	0.00556769	5.95908e-05
		0.00545554	0.00136388	0.00136388	0.00556465	5.95258e-05
		0.00545256	0.00136314	0.00136314	0.00556161	5.94609e-05
		0.00544959	0.0013624	0.0013624	0.00555858	5.93961e-05
		0.00544662	0.00136166	0.00136166	0.00555556	5.93314e-05
		0.00544366	0.00136091	0.00136091	0.00555253	5.92668e-05
		0.0054407	0.00136017	0.00136017	0.00554951	5.92024e-05
		0.00543774	0.00135943	0.00135943	0.00554649	5.9138e-05
		0.00543478	0.0013587	0.0013587	0.00554348	5.90737e-05
		0.00543183	0.00135796	0.00135796	0.00554047	5.90096e-05
		0.00542888	0.00135722	0.00135722	0.00553746	5.89455e-05
		0.00542594	0.00135648	0.00135648	0.00553445	5.88816e-05
		0.00542299	0.00135575	0.00135575	0.00553145	5.88177e-05
		0.00542005	0.00135501	0.00135501	0.00552846	5.8754e-05
		0.00541712	0.00135428	0.00135428	0.00552546	5.86903e-05
		0.00541419	0.00135355	0.00135355	0.00552247	5.86268e-05
		0.00541126	0.00135281	0.00135281	0.00551948	5.85634e-05
		0.00540833	0.00135208	0.00135208	0.0055165	5.85e-05
		0.00540541	0.00135135	0.00135135	0.00551351	5.84368e-05
		0.00540249	0.00135062	0.00135062	0.00551053	5.83737e-05
		0.00539957	0.00134989	0.00134989	0.00550756	5.83107e-05
		0.00539665	0.00134916	0.00134916	0.00550459	5.82478e-05
		0.00539374	0.00134844	0.00134844	0.00550162	5.81849e-05
		0.00539084	0.00134771	0.00134771	0.00549865	5.81222e-05
		0.00538793	0.00134698	0.00134698	0.00549569	5.80596e-05
		0.00538503	0.00134626	0.00134626	0.00549273	5.79971e-05
		0.00538213	0.00134553	0.00134553	0.00548977	5.79347e-05
		0.00537924	0.00134481	0.00134481	0.00548682	5.78724e-05
		0.00537634	0.00134409	0.00134409	0.00548387	5.78102e-05
		0.00537346	0.00134336	0.00134336	0.00548092	5.7748e-05
		0.00537057	0.00134264	0.00134264	0.00547798	5.7686e-05
		0.00536769	0.00134192	0.00134192	0.00547504	5.76241e-05
		0.00536481	0.0013412	0.0013412	0.0054721	5.75623e-05
		0.00536193	0.00134048	0.00134048	0.00546917	5.75006e-05
		0.00535906	0.00133976	0.00133976	0.00546624	5.7439e-05
		0.00535619	0.00133905	0.00133905	0.00546331	5.73775e-05
		0.00535332	0.00133833	0.00133833	0.00546039	5.7316e-05
		0.00535045	0.00133761	0.00133761	0.00545746	5.72547e-05
		0.00534759	0.0013369	0.0013369	0.00545455	5.71935e-05
		0.00534474	0.00133618	0.00133618	0.00545163	5.71324e-05
		0.00534188	0.00133547	0.00133547	0.00544872	5.70714e-05
		0.00533903	0.00133476	0.00133476	0.00544581	5.70104e-05
		0.00533618	0.00133404	0.00133404	0.0054429	5.69496e-05
		0.00533333	0.00133333	0.00133333	0.00544	5.68889e-05
		0.00533049	0.00133262	0.00133262	0.0054371	5.68283e-05
		0.00532765	0.00133191	0.00133191	0.0054342	5.67677e-05
		0.00532481	0.0013312	0.0013312	0.00543131	5.67073e-05
		0.00532198	0.00133049	0.00133049	0.00542842	5.66469e-05
		0.00531915	0.00132979	0.00132979	0.00542553	5.65867e-05
		0.00531632	0.00132908	0.00132908	0.00542265	5.65265e-05
		0.0053135	0.00132837	0.00132837	0.00541977	5.64665e-05
		0.00531067	0.00132767	0.00132767	0.00541689	5.64065e-05
		0.00530786	0.00132696	0.00132696	0.00541401	5.63467e-05
		0.00530504	0.00132626	0.00132626	0.00541114	5.62869e-05
		0.00530223	0.00132556	0.00132556	0.00540827	5.62272e-05
		0.00529942	0.00132485	0.00132485	0.00540541	5.61676e-05
		0.00529661	0.00132415	0.00132415	0.00540254	5.61082e-05
		0.00529381	0.00132345	0.00132345	0.00539968	5.60488e-05
		0.00529101	0.00132275	0.00132275	0.00539683	5.59895e-05
		0.00528821	0.00132205	0.00132205	0.00539397	5.59303e-05
		0.00528541	0.00132135	0.00132135	0.00539112	5.58712e-05
		0.00528262	0.00132066	0.00132066	0.00538827	5.58122e-05
		0.00527983	0.00131996	0.00131996	0.00538543	5.57532e-05
		0.00527704	0.00131926	0.00131926	0.00538259	5.56944e-05
		0.00527426	0.00131857	0.00131857	0.00537975	5.56357e-05
		0.00527148	0.00131787	0.00131787	0.00537691	5.5577e-05
		0.0052687	0.00131718	0.00131718	0.00537408	5.55185e-05
		0.00526593	0.00131648	0.00131648	0.00537125	5.546e-05
		0.00526316	0.00131579	0.00131579	0.00536842	5.54017e-05
		0.00526039	0.0013151	0.0013151	0.0053656	5.53434e-05
		0.00525762	0.00131441	0.00131441	0.00536278	5.52852e-05
		0.00525486	0.00131372	0.00131372	0.00535996	5.52271e-05
		0.0052521	0.00131303	0.00131303	0.00535714	5.51691e-05
		0.00524934	0.00131234	0.00131234	0.00535433	5.51112e-05
		0.00524659	0.00131165	0.00131165	0.00535152	5.50534e-05
		0.00524384	0.00131096	0.00131096	0.00534872	5.49957e-05
		0.00524109	0.00131027	0.00131027	0.00534591	5.49381e-05
		0.00523834	0.00130959	0.00130959	0.00534311	5.48805e-05
		0.0052356	0.0013089	0.0013089	0.00534031	5.48231e-05
		0.00523286	0.00130822	0.00130822	0.00533752	5.47657e-05
		0.00523013	0.00130753	0.00130753	0.00533473	5.47084e-05
		0.00522739	0.00130685	0.00130685	0.00533194	5.46512e-05
		0.00522466	0.00130617	0.00130617	0.00532915	5.45942e-05
		0.00522193	0.00130548	0.00130548	0.00532637	5.45372e-05
		0.00521921	0.0013048	0.0013048	0.00532359	5.44802e-05
		0.00521648	0.00130412	0.00130412	0.00532081	5.44234e-05
		0.00521376	0.00130344	0.00130344	0.00531804	5.43667e-05
		0.00521105	0.00130276	0.00130276	0.00531527	5.431e-05
		0.00520833	0.00130208	0.00130208	0.0053125	5.42535e-05
		0.00520562	0.00130141	0.00130141	0.00530973	5.4197e-05
		0.00520291	0.00130073	0.00130073	0.00530697	5.41406e-05
		0.00520021	0.00130005	0.00130005	0.00530421	5.40843e-05
		0.00519751	0.00129938	0.00129938	0.00530146	5.40281e-05
		0.00519481	0.0012987	0.0012987	0.0052987	5.3972e-05
		0.00519211	0.00129803	0.00129803	0.00529595	5.3916e-05
		0.00518941	0.00129735	0.00129735	0.0052932	5.386e-05
		0.00518672	0.00129668	0.00129668	0.00529046	5.38042e-05
		0.00518403	0.00129601	0.00129601	0.00528771	5.37484e-05
		0.00518135	0.00129534	0.00129534	0.00528497	5.36927e-05
		0.00517866	0.00129467	0.00129467	0.00528224	5.36371e-05
		0.00517598	0.001294	0.001294	0.0052795	5.35816e-05
		0.00517331	0.00129333	0.00129333	0.00527677	5.35262e-05
		0.00517063	0.00129266	0.00129266	0.00527404	5.34708e-05
		0.00516796	0.00129199	0.00129199	0.00527132	5.34156e-05
		0.00516529	0.00129132	0.00129132	0.0052686	5.33604e-05
		0.00516262	0.00129066	0.00129066	0.00526588	5.33053e-05
		0.00515996	0.00128999	0.00128999	0.00526316	5.32503e-05
		0.0051573	0.00128932	0.00128932	0.00526044	5.31954e-05
		0.00515464	0.00128866	0.00128866	0.00525773	5.31406e-05
		0.00515198	0.001288	0.001288	0.00525502	5.30859e-05
		0.00514933	0.00128733	0.00128733	0.00525232	5.30312e-05
		0.00514668	0.00128667	0.00128667	0.00524961	5.29766e-05
		0.00514403	0.00128601	0.00128601	0.00524691	5.29221e-05
		0.00514139	0.00128535	0.00128535	0.00524422	5.28677e-05
		0.00513875	0.00128469	0.00128469	0.00524152	5.28134e-05
		0.00513611	0.00128403	0.00128403	0.00523883	5.27592e-05
		0.00513347	0.00128337	0.00128337	0.00523614	5.2705e-05
		0.00513084	0.00128271	0.00128271	0.00523345	5.2651e-05
		0.00512821	0.00128205	0.00128205	0.00523077	5.2597e-05
		0.00512558	0.00128139	0.00128139	0.00522809	5.25431e-05
		0.00512295	0.00128074	0.00128074	0.00522541	5.24893e-05
		0.00512033	0.00128008	0.00128008	0.00522273	5.24355e-05
		0.00511771	0.00127943	0.00127943	0.00522006	5.23819e-05
		0.00511509	0.00127877	0.00127877	0.00521739	5.23283e-05
		0.00511247	0.00127812	0.00127812	0.00521472	5.22748e-05
		0.00510986	0.00127747	0.00127747	0.00521206	5.22214e-05
		0.00510725	0.00127681	0.00127681	0.0052094	5.21681e-05
		0.00510465	0.00127616	0.00127616	0.00520674	5.21148e-05
		0.00510204	0.00127551	0.00127551	0.00520408	5.20616e-05
		0.00509944	0.00127486	0.00127486	0.00520143	5.20086e-05
		0.00509684	0.00127421	0.00127421	0.00519878	5.19556e-05
		0.00509424	0.00127356	0.00127356	0.00519613	5.19026e-05
		0.00509165	0.00127291	0.00127291	0.00519348	5.18498e-05
		0.00508906	0.00127226	0.00127226	0.00519084	5.1797e-05
		0.00508647	0.00127162	0.00127162	0.0051882	5.17444e-05
		0.00508388	0.00127097	0.00127097	0.00518556	5.16918e-05
		0.0050813	0.00127033	0.00127033	0.00518293	5.16392e-05
		0.00507872	0.00126968	0.00126968	0.00518029	5.15868e-05
		0.00507614	0.00126904	0.00126904	0.00517766	5.15344e-05
		0.00507357	0.00126839	0.00126839	0.00517504	5.14822e-05
		0.00507099	0.00126775	0.00126775	0.00517241	5.143e-05
		0.00506842	0.00126711	0.00126711	0.00516979	5.13778e-05
		0.00506586	0.00126646	0.00126646	0.00516717	5.13258e-05
		0.00506329	0.00126582	0.00126582	0.00516456	5.12738e-05
		0.00506073	0.00126518	0.00126518	0.00516194	5.1222e-05
		0.00505817	0.00126454	0.00126454	0.00515933	5.11701e-05
		0.00505561	0.0012639	0.0012639	0.00515672	5.11184e-05
		0.00505306	0.00126326	0.00126326	0.00515412	5.10668e-05
		0.00505051	0.00126263	0.00126263	0.00515152	5.10152e-05
		0.00504796	0.00126199	0.00126199	0.00514891	5.09637e-05
		0.00504541	0.00126135	0.00126135	0.00514632	5.09123e-05
		0.00504286	0.00126072	0.00126072	0.00514372	5.0861e-05
		0.00504032	0.00126008	0.00126008	0.00514113	5.08097e-05
		0.00503778	0.00125945	0.00125945	0.00513854	5.07585e-05
		0.00503525	0.00125881	0.00125881	0.00513595	5.07074e-05
		0.00503271	0.00125818	0.00125818	0.00513337	5.06564e-05
		0.00503018	0.00125755	0.00125755	0.00513078	5.06054e-05
		0.00502765	0.00125691	0.00125691	0.00512821	5.05546e-05
		0.00502513	0.00125628	0.00125628	0.00512563	5.05038e-05
		0.0050226	0.00125565	0.00125565	0.00512305	5.04531e-05
		0.00502008	0.00125502	0.00125502	0.00512048	5.04024e-05
		0.00501756	0.00125439	0.00125439	0.00511791	5.03518e-05
		0.00501505	0.00125376	0.00125376	0.00511535	5.03014e-05
		0.00501253	0.00125313	0.00125313	0.00511278	5.02509e-05
		0.00501002	0.00125251	0.00125251	0.00511022	5.02006e-05
		0.00500751	0.00125188	0.00125188	0.00510766	5.01503e-05
		0.00500501	0.00125125	0.00125125	0.00510511	5.01002e-05
		0.0050025	0.00125063	0.00125063	0.00510255	5.005e-05
		0.005	0.00125	0.00125	0.0051	5e-05
		0.0049975	0.00124938	0.00124938	0.00509745	4.995e-05
		0.004995	0.00124875	0.00124875	0.00509491	4.99001e-05
		0.00499251	0.00124813	0.00124813	0.00509236	4.98503e-05
[truncated: 1,997 more rows]

## Sheet: Figure 3c
	x1	F1		x2	F2
	0.05165	0.015		0.051659	-0.0194
	0.104975	-0.0528		0.104975	-0.044
	0.158292	0.0222		0.158325	0.0312
	0.211667	0.009		0.211667	0.073
	0.264992	0.0526		0.265	0.0078
	0.318317	-0.011		0.318325	0.0208
	0.37165	0.1042		0.371642	0.0706
	0.424958	0.1074		0.425001	0.1564
	0.478333	0.1542		0.478334	0.1328
	0.531658	0.1564		0.531667	0.2558
	0.584983	0.2464		0.584992	0.2714
	0.638308	0.3246		0.6383	0.3102
	0.691625	0.2976		0.691667	0.2704
	0.744992	0.3426		0.745	0.3182
	0.798325	0.3714		0.798333	0.3784
	0.85165	0.4386		0.851659	0.3926
	0.904983	0.4674		0.904975	0.399
	0.958292	0.477		0.958334	0.4868
	1.01166	0.5262		1.01167	0.485
	1.06499	0.5316		1.065	0.548
	1.11832	0.5934		1.11832	0.5734
	1.17164	0.6252		1.17164	0.667
	1.22495	0.7726		1.22499	0.648
	1.27832	0.7844		1.27833	0.7462
	1.33167	0.8294		1.33167	0.7286
	1.38498	0.8364		1.38499	0.8522
	1.43831	0.939		1.4383	0.8182
	1.49162	1.0094		1.49166	0.9048
	1.545	0.9702		1.545	0.9036
	1.59833	1.0362		1.59834	0.9374
	1.65166	1.1694		1.65166	0.9808
	1.70498	1.163		1.70497	1.0216
	1.75829	1.2492		1.75833	1.0142
	1.81167	1.2792		1.81167	1.0682
	1.86499	1.3234		1.865	1.1154
	1.91832	1.3626		1.91833	1.1648
	1.97165	1.4068		1.97163	1.1748
	2.02496	1.4016		2.025	1.267
	2.07832	1.5446		2.07833	1.258
	2.13166	1.5852		2.13168	1.3104
	2.18499	1.6424		2.185	1.3538
	2.23832	1.6718		2.23831	1.392
	2.29162	1.757		2.29167	1.4122
	2.345	1.8044		2.345	1.4692
	2.39832	1.8476		2.39833	1.4486
	2.45165	1.9596		2.45166	1.4928
	2.50497	2.0072		2.50498	1.5552
	2.55829	2.0854		2.55833	1.5544
	2.61166	2.1288		2.61167	1.6022
	2.665	2.1812		2.665	1.6288
	2.71832	2.169		2.71833	1.6726
	2.77165	2.283		2.77164	1.6766
	2.82496	2.3418		2.82499	1.7568
	2.87833	2.3724		2.87833	1.72
	2.93167	2.4638		2.93167	1.8206
	2.98499	2.5086		2.98499	1.949
	3.03832	2.5688		3.03831	1.9794
	3.09163	2.6492		3.09167	2.0532
	3.145	2.7048		3.145	2.2016
	3.19833	2.7608		3.19833	2.2402
	3.25165	2.8484		3.25166	2.2888
	3.30498	2.9182		3.30498	2.374
	3.3583	2.9574		3.35833	2.4408
	3.41166	2.9942		3.41167	2.5786
	3.46499	3.0256		3.465	2.6038
	3.51832	3.1486		3.51833	2.6198
	3.57165	3.2278		3.57163	2.7896
	3.62496	3.3098		3.625	2.9012
	3.67833	3.4422		3.67833	2.9572
	3.73166	3.4104		3.73168	3.0512
	3.78498	3.527		3.785	3.0898
	3.83832	3.6114		3.83831	3.1402
	3.89163	3.7124		3.89167	3.277
	3.94499	3.6598		3.945	3.3706
	3.99833	3.7328		3.99833	3.3914
	4.05165	3.823		4.05166	3.545
	4.10497	3.9028		4.10498	3.6344
	4.15829	3.8816		4.15833	3.7418
	4.21167	3.9876		4.21167	3.8156
	4.265	4.0316		4.26501	3.9214
	4.31832	4.1466		4.31833	3.9938
	4.37165	4.1472		4.37164	4.0746
	4.42497	4.2512		4.42501	4.1844
	4.47832	4.3166		4.47832	4.3032
	4.53167	4.3		4.53167	4.3684
	4.58498	4.4606		4.585	4.5048
	4.63831	4.5204		4.63831	4.564
	4.69163	4.5568		4.69167	4.6592
	4.745	4.6646		4.745	4.8028
	4.79833	4.6392		4.79834	4.789
	4.85166	4.8206		4.85167	4.9478
	4.90498	4.815		4.90498	5.0756
	4.95829	4.983		4.95833	5.1182
	5.01167	5.0328		5.01167	5.2322
	5.06499	5.1384		5.065	5.2984
	5.11832	5.203		5.11833	5.4834
	5.17165	5.3804		5.17164	5.6552
	5.22497	5.349		5.225	5.7498
	5.27832	5.4776		5.27833	5.8228
	5.33167	5.508		5.33167	5.9966
	5.38499	5.6262		5.38499	6.1634
	5.43832	5.7414		5.43831	6.2332
	5.49162	5.7914		5.49167	6.3608
	5.545	5.969		5.54501	6.509
	5.59833	6.0538		5.59834	6.6772
	5.65166	6.1262		5.65166	6.745
	5.70498	6.2328		5.70498	6.9328
	5.75829	6.3742		5.75833	7.0426
	5.81167	6.5382		5.81167	7.2194
	5.865	6.5346		5.865	7.3404
	5.91832	6.6754		5.91832	7.4928
	5.97165	6.7562		5.97164	7.5644
	6.02496	6.8538		6.025	7.7488
	6.07833	7.0338		6.07833	7.8744
	6.13167	7.189		6.13168	7.9688
	6.18499	7.2248		6.185	8.1026
	6.23832	7.3478		6.23831	7.0946
	6.29162	7.406		6.29167	7.1654
	6.34499	7.603		6.34501	7.3526
	6.39832	7.7012		6.39834	7.5008
	6.45165	7.77		6.45167	7.6502
	6.50497	7.9628		6.50497	7.8374
	6.5583	8.0906		6.55833	8.0624
	6.61167	8.2314		6.61167	8.1582
	6.665	8.3128		6.66501	8.3598
	6.71832	8.4394		6.71833	8.5194
	6.77166	8.5424		6.77164	8.6692
	6.82496	8.6362		6.82501	8.8152
	6.87833	8.7994		6.87834	8.9042
	6.93166	8.9882		6.93166	9.1088
	6.98499	9.051		6.985	9.2368
	7.03831	9.1968		7.03832	9.4262
	7.09164	9.3044		7.09167	9.5222
	7.14501	9.4388		7.145	9.7266
	7.19834	9.5656		7.19833	9.8238
	7.25166	9.6918		7.25166	9.9578
	7.30499	9.9122		7.30497	10.1312
	7.3583	9.979		7.35833	10.2978
	7.41167	10.1282		7.41167	10.4814
	7.465	10.2586		7.465	10.6394
	7.51832	10.3444		7.51833	10.7318
	7.57165	10.5344		7.57164	11.0142
	7.62495	10.6538		7.62502	11.1642
	7.67833	10.7516		7.67834	11.3144
	7.73166	10.893		7.73167	11.4952
	7.785	11.0364		7.785	11.6546
	7.83831	11.2422		7.83831	11.875
	7.89163	11.3422		7.89167	11.9938
	7.94501	11.4784		7.94501	12.1358
	7.99833	11.617		7.99833	12.367
	8.05165	11.7722		8.05167	12.6258
	8.10498	11.929		8.10497	12.7548
	8.15831	12.019		8.15833	12.9592

## Sheet: Figure 3d
phase figure	X	Y	Delta		discriminant curve	x1	y1		no-collapse	x	y		collapse	x	y
	2.5e-10	6.92954e+07	9.64327e-17			2.5e-10	6.92954e+07			3.33333e-08	989744			3.33333e-08	538462
	2.5e-10	3.46477e+07	-0.30103			5e-10	3.46477e+07			3.33333e-08	1.8381e+06			3.33333e-08	1000000
	2.5e-10	2.30985e+07	-0.477121			7.5e-10	2.30985e+07			3.33333e-08	8.85321e+06			3.33333e-08	356410
	2.5e-10	1.73238e+07	-0.60206			1e-09	1.73238e+07			3.33333e-08	4.81651e+06			3.33333e-08	661905
	2.5e-10	1.38591e+07	-0.69897			1.25e-09	1.38591e+07			3.33333e-08	3.18807e+06			1.125e-07	356410
	2.5e-10	1.15492e+07	-0.778151			1.5e-09	1.15492e+07			1.125e-07	989744			2.66667e-07	356410
	2.5e-10	9.89934e+06	-0.845098			1.75e-09	9.89934e+06			1.125e-07	1.8381e+06			3.99101e-09	1.0663e+06
	2.5e-10	8.66192e+06	-0.90309			2e-09	8.66192e+06			1.125e-07	8.85321e+06			3.99101e-09	2.03158e+06
	2.5e-10	7.69949e+06	-0.954243			2.25e-09	7.69949e+06			1.125e-07	538462			3.99101e-09	580110
	2.5e-10	6.92954e+06	-1			2.5e-09	6.92954e+06			1.125e-07	1000000			3.99101e-09	1.10526e+06
	2.5e-10	6.29958e+06	-1.04139			2.75e-09	6.29958e+06			1.125e-07	4.81651e+06			3.99101e-09	383978
	2.5e-10	5.77462e+06	-1.07918			3e-09	5.77462e+06			1.125e-07	661905			3.99101e-09	731579
	2.5e-10	5.33041e+06	-1.11394			3.25e-09	5.33041e+06			1.125e-07	3.18807e+06			3.99101e-09	3.32536e+06
	2.5e-10	4.94967e+06	-1.14613			3.5e-09	4.94967e+06			2.66667e-07	989744			1.34697e-08	1.0663e+06
	2.5e-10	4.61969e+06	-1.17609			3.75e-09	4.61969e+06			2.66667e-07	1.8381e+06			1.34697e-08	580110
	2.5e-10	4.33096e+06	-1.20412			4e-09	4.33096e+06			2.66667e-07	8.85321e+06			1.34697e-08	1.10526e+06
	2.5e-10	4.0762e+06	-1.23045			4.25e-09	4.0762e+06			2.66667e-07	538462			1.34697e-08	383978
	2.5e-10	3.84974e+06	-1.25527			4.5e-09	3.84974e+06			2.66667e-07	1000000			1.34697e-08	731579
	2.5e-10	3.64713e+06	-1.27875			4.75e-09	3.64713e+06			2.66667e-07	4.81651e+06			3.19281e-08	580110
	2.5e-10	3.46477e+06	-1.30103			5e-09	3.46477e+06			2.66667e-07	661905			3.19281e-08	383978
	2.5e-10	3.29978e+06	-1.32222			5.25e-09	3.29978e+06			2.66667e-07	3.18807e+06			3.19281e-08	731579
	2.5e-10	3.14979e+06	-1.34242			5.5e-09	3.14979e+06			3.99101e-09	9.23445e+06			2.08333e-09	1.07222e+06
	2.5e-10	3.01284e+06	-1.36173			5.75e-09	3.01284e+06			3.99101e-09	5.02392e+06			2.08333e-09	1.94949e+06
	2.5e-10	2.88731e+06	-1.38021			6e-09	2.88731e+06			1.34697e-08	2.03158e+06			2.08333e-09	583333
	2.5e-10	2.77182e+06	-1.39794			6.25e-09	2.77182e+06			1.34697e-08	9.23445e+06			2.08333e-09	1.06061e+06
	2.5e-10	2.66521e+06	-1.41497			6.5e-09	2.66521e+06			1.34697e-08	5.02392e+06			2.08333e-09	5250000
	2.5e-10	2.5665e+06	-1.43136			6.75e-09	2.5665e+06			1.34697e-08	3.32536e+06			2.08333e-09	386111
	2.5e-10	2.47484e+06	-1.44716			7e-09	2.47484e+06			3.19281e-08	1.0663e+06			2.08333e-09	702020
	2.5e-10	2.3895e+06	-1.4624			7.25e-09	2.3895e+06			3.19281e-08	2.03158e+06			2.08333e-09	3475000
	2.5e-10	2.30985e+06	-1.47712			7.5e-09	2.30985e+06			3.19281e-08	9.23445e+06			7.03125e-09	1.07222e+06
	2.5e-10	2.23533e+06	-1.49136			7.75e-09	2.23533e+06			3.19281e-08	1.10526e+06			7.03125e-09	1.94949e+06
	2.5e-10	2.16548e+06	-1.50515			8e-09	2.16548e+06			3.19281e-08	5.02392e+06			7.03125e-09	583333
	2.5e-10	2.09986e+06	-1.51851			8.25e-09	2.09986e+06			3.19281e-08	3.32536e+06			7.03125e-09	1.06061e+06
	2.5e-10	2.0381e+06	-1.53148			8.5e-09	2.0381e+06			2.08333e-09	9650000			7.03125e-09	386111
	2.5e-10	1.97987e+06	-1.54407			8.75e-09	1.97987e+06			7.03125e-09	9650000			7.03125e-09	702020
	2.5e-10	1.92487e+06	-1.5563			9e-09	1.92487e+06			7.03125e-09	5250000			1.66667e-08	583333
	2.5e-10	1.87285e+06	-1.5682			9.25e-09	1.87285e+06			7.03125e-09	3475000			1.66667e-08	1.06061e+06
	2.5e-10	1.82356e+06	-1.57978			9.5e-09	1.82356e+06			1.66667e-08	1.07222e+06			1.66667e-08	386111
	2.5e-10	1.7768e+06	-1.59106			9.75e-09	1.7768e+06			1.66667e-08	1.94949e+06			1.66667e-08	702020
	2.5e-10	1.73238e+06	-1.60206			1e-08	1.73238e+06			1.66667e-08	9650000
	2.5e-10	1.69013e+06	-1.61278			1.025e-08	1.69013e+06			1.66667e-08	5250000
	2.5e-10	1.64989e+06	-1.62325			1.05e-08	1.64989e+06			1.66667e-08	3475000
	2.5e-10	1.61152e+06	-1.63347			1.075e-08	1.61152e+06
	2.5e-10	1.5749e+06	-1.64345			1.1e-08	1.5749e+06
	2.5e-10	1.5399e+06	-1.65321			1.125e-08	1.5399e+06
	2.5e-10	1.50642e+06	-1.66276			1.15e-08	1.50642e+06
	2.5e-10	1.47437e+06	-1.6721			1.175e-08	1.47437e+06
	2.5e-10	1.44365e+06	-1.68124			1.2e-08	1.44365e+06
	2.5e-10	1.41419e+06	-1.6902			1.225e-08	1.41419e+06
	2.5e-10	1.38591e+06	-1.69897			1.25e-08	1.38591e+06
	2.5e-10	1.35873e+06	-1.70757			1.275e-08	1.35873e+06
	2.5e-10	1.3326e+06	-1.716			1.3e-08	1.3326e+06
	2.5e-10	1.30746e+06	-1.72428			1.325e-08	1.30746e+06
	2.5e-10	1.28325e+06	-1.73239			1.35e-08	1.28325e+06
	2.5e-10	1.25992e+06	-1.74036			1.375e-08	1.25992e+06
	2.5e-10	1.23742e+06	-1.74819			1.4e-08	1.23742e+06
	2.5e-10	1.21571e+06	-1.75587			1.425e-08	1.21571e+06
	2.5e-10	1.19475e+06	-1.76343			1.45e-08	1.19475e+06
	2.5e-10	1.1745e+06	-1.77085			1.475e-08	1.1745e+06
	2.5e-10	1.15492e+06	-1.77815			1.5e-08	1.15492e+06
	2.5e-10	1.13599e+06	-1.78533			1.525e-08	1.13599e+06
	2.5e-10	1.11767e+06	-1.79239			1.55e-08	1.11767e+06
	2.5e-10	1.09993e+06	-1.79934			1.575e-08	1.09993e+06
	2.5e-10	1.08274e+06	-1.80618			1.6e-08	1.08274e+06
	2.5e-10	1.06608e+06	-1.81291			1.625e-08	1.06608e+06
	2.5e-10	1.04993e+06	-1.81954			1.65e-08	1.04993e+06
	2.5e-10	1.03426e+06	-1.82607			1.675e-08	1.03426e+06
	2.5e-10	1.01905e+06	-1.83251			1.7e-08	1.01905e+06
	2.5e-10	1.00428e+06	-1.83885			1.725e-08	1.00428e+06
	2.5e-10	989934	-1.8451			1.75e-08	989934
	2.5e-10	975991	-1.85126			1.775e-08	975991
	2.5e-10	962436	-1.85733			1.8e-08	962436
	2.5e-10	949252	-1.86332			1.825e-08	949252
	2.5e-10	936424	-1.86923			1.85e-08	936424
	2.5e-10	923938	-1.87506			1.875e-08	923938
	2.5e-10	911781	-1.88081			1.9e-08	911781
	2.5e-10	899940	-1.88649			1.925e-08	899940
	2.5e-10	888402	-1.89209			1.95e-08	888402
	2.5e-10	877157	-1.89763			1.975e-08	877157
	2.5e-10	866192	-1.90309			2e-08	866192
	2.5e-10	866192	-1.90309
	2.5e-10	856192	-1.90813
	2.5e-10	846192	-1.91324
	2.5e-10	836192	-1.9184
	2.5e-10	826192	-1.92362
	2.5e-10	816192	-1.92891
	2.5e-10	806192	-1.93427
	2.5e-10	796192	-1.93969
	2.5e-10	786192	-1.94518
	2.5e-10	776192	-1.95073
	2.5e-10	766192	-1.95637
	2.5e-10	756192	-1.96207
	2.5e-10	746192	-1.96785
	2.5e-10	736192	-1.97371
	2.5e-10	726192	-1.97965
	2.5e-10	716192	-1.98567
	2.5e-10	706192	-1.99178
	2.5e-10	696192	-1.99798
	2.5e-10	686192	-2.00426
	2.5e-10	676192	-2.01063
	2.5e-10	666192	-2.0171
	2.5e-10	656192	-2.02367
	2.5e-10	646192	-2.03034
	2.5e-10	636192	-2.03712
	2.5e-10	626192	-2.044
	2.5e-10	616192	-2.05099
	2.5e-10	606192	-2.05809
	2.5e-10	596192	-2.06532
	2.5e-10	586192	-2.07266
	2.5e-10	576192	-2.08014
	2.5e-10	566192	-2.08774
	2.5e-10	556192	-2.09548
	2.5e-10	546192	-2.10336
	2.5e-10	536192	-2.11138
	2.5e-10	526192	-2.11956
	2.5e-10	516192	-2.12789
	2.5e-10	506192	-2.13639
	2.5e-10	496192	-2.14505
	2.5e-10	486192	-2.1539
	2.5e-10	476192	-2.16292
	2.5e-10	466192	-2.17214
	2.5e-10	456192	-2.18156
	2.5e-10	446192	-2.19118
	2.5e-10	436192	-2.20103
	2.5e-10	426192	-2.2111
	2.5e-10	416192	-2.22141
	2.5e-10	406192	-2.23197
	2.5e-10	396192	-2.2428
	2.5e-10	386192	-2.2539
	2.5e-10	376192	-2.26529
	2.5e-10	366192	-2.277
	2.5e-10	356192	-2.28902
	2.5e-10	346192	-2.30139
	2.5e-10	336192	-2.31412
	2.5e-10	326192	-2.32723
	2.5e-10	316192	-2.34075
	2.5e-10	306192	-2.35471
	2.5e-10	296192	-2.36913
	2.5e-10	286192	-2.38405
	2.5e-10	276192	-2.39949
	2.5e-10	266192	-2.41551
	2.5e-10	256192	-2.43214
	2.5e-10	246192	-2.44943
	2.5e-10	236192	-2.46744
	2.5e-10	226192	-2.48623
	2.5e-10	216192	-2.50586
	2.5e-10	206192	-2.52643
	2.5e-10	196192	-2.54802
	2.5e-10	186192	-2.57074
	2.5e-10	176192	-2.59472
	2.5e-10	166192	-2.62009
	2.5e-10	156192	-2.64704
	2.5e-10	146192	-2.67578
	2.5e-10	136192	-2.70655
	2.5e-10	126192	-2.73967
	2.5e-10	116192	-2.77553
	2.5e-10	106192	-2.81461
	2.5e-10	96192.3	-2.85756
	2.5e-10	86192.3	-2.90524
	2.5e-10	76192.3	-2.95879
	2.5e-10	66192.3	-3.0199
	2.5e-10	56192.3	-3.09103
	2.5e-10	46192.3	-3.17614
	2.5e-10	36192.3	-3.28209
	2.5e-10	26192.3	-3.42253
	2.5e-10	16192.3	-3.6314
	2.5e-10	6192.25	-4.04886
	5e-10	6.92954e+07	0.30103
	5e-10	3.46477e+07	9.64327e-17
	5e-10	2.30985e+07	-0.176091
	5e-10	1.73238e+07	-0.30103
	5e-10	1.38591e+07	-0.39794
	5e-10	1.15492e+07	-0.477121
	5e-10	9.89934e+06	-0.544068
	5e-10	8.66192e+06	-0.60206
	5e-10	7.69949e+06	-0.653213
	5e-10	6.92954e+06	-0.69897
	5e-10	6.29958e+06	-0.740363
	5e-10	5.77462e+06	-0.778151
	5e-10	5.33041e+06	-0.812913
	5e-10	4.94967e+06	-0.845098
	5e-10	4.61969e+06	-0.875061
	5e-10	4.33096e+06	-0.90309
	5e-10	4.0762e+06	-0.929419
	5e-10	3.84974e+06	-0.954243
	5e-10	3.64713e+06	-0.977724
	5e-10	3.46477e+06	-1
	5e-10	3.29978e+06	-1.02119
	5e-10	3.14979e+06	-1.04139
	5e-10	3.01284e+06	-1.0607
	5e-10	2.88731e+06	-1.07918
	5e-10	2.77182e+06	-1.09691
	5e-10	2.66521e+06	-1.11394
	5e-10	2.5665e+06	-1.13033
	5e-10	2.47484e+06	-1.14613
	5e-10	2.3895e+06	-1.16137
	5e-10	2.30985e+06	-1.17609
	5e-10	2.23533e+06	-1.19033
	5e-10	2.16548e+06	-1.20412
	5e-10	2.09986e+06	-1.21748
	5e-10	2.0381e+06	-1.23045
	5e-10	1.97987e+06	-1.24304
	5e-10	1.92487e+06	-1.25527
	5e-10	1.87285e+06	-1.26717
	5e-10	1.82356e+06	-1.27875
	5e-10	1.7768e+06	-1.29003
	5e-10	1.73238e+06	-1.30103
	5e-10	1.69013e+06	-1.31175
	5e-10	1.64989e+06	-1.32222
	5e-10	1.61152e+06	-1.33244
	5e-10	1.5749e+06	-1.34242
	5e-10	1.5399e+06	-1.35218
	5e-10	1.50642e+06	-1.36173
	5e-10	1.47437e+06	-1.37107
	5e-10	1.44365e+06	-1.38021
	5e-10	1.41419e+06	-1.38917
	5e-10	1.38591e+06	-1.39794
	5e-10	1.35873e+06	-1.40654
	5e-10	1.3326e+06	-1.41497
	5e-10	1.30746e+06	-1.42325
	5e-10	1.28325e+06	-1.43136
	5e-10	1.25992e+06	-1.43933
	5e-10	1.23742e+06	-1.44716
	5e-10	1.21571e+06	-1.45484
	5e-10	1.19475e+06	-1.4624
	5e-10	1.1745e+06	-1.46982
	5e-10	1.15492e+06	-1.47712
	5e-10	1.13599e+06	-1.4843
	5e-10	1.11767e+06	-1.49136
	5e-10	1.09993e+06	-1.49831
	5e-10	1.08274e+06	-1.50515
	5e-10	1.06608e+06	-1.51188
	5e-10	1.04993e+06	-1.51851
	5e-10	1.03426e+06	-1.52504
	5e-10	1.01905e+06	-1.53148
	5e-10	1.00428e+06	-1.53782
	5e-10	989934	-1.54407
	5e-10	975991	-1.55023
	5e-10	962436	-1.5563
	5e-10	949252	-1.56229
	5e-10	936424	-1.5682
	5e-10	923938	-1.57403
	5e-10	911781	-1.57978
	5e-10	899940	-1.58546
	5e-10	888402	-1.59106
	5e-10	877157	-1.5966
	5e-10	866192	-1.60206
	5e-10	866192	-1.60206
	5e-10	856192	-1.6071
	5e-10	846192	-1.61221
	5e-10	836192	-1.61737
	5e-10	826192	-1.62259
	5e-10	816192	-1.62788
	5e-10	806192	-1.63324
	5e-10	796192	-1.63866
	5e-10	786192	-1.64415
	5e-10	776192	-1.6497
	5e-10	766192	-1.65534
	5e-10	756192	-1.66104
	5e-10	746192	-1.66682
	5e-10	736192	-1.67268
	5e-10	726192	-1.67862
	5e-10	716192	-1.68464
	5e-10	706192	-1.69075
	5e-10	696192	-1.69695
	5e-10	686192	-1.70323
	5e-10	676192	-1.7096
	5e-10	666192	-1.71607
	5e-10	656192	-1.72264
	5e-10	646192	-1.72931
	5e-10	636192	-1.73609
	5e-10	626192	-1.74297
	5e-10	616192	-1.74996
	5e-10	606192	-1.75706
	5e-10	596192	-1.76429
	5e-10	586192	-1.77163
	5e-10	576192	-1.77911
	5e-10	566192	-1.78671
	5e-10	556192	-1.79445
	5e-10	546192	-1.80233
	5e-10	536192	-1.81035
	5e-10	526192	-1.81853
	5e-10	516192	-1.82686
	5e-10	506192	-1.83536
	5e-10	496192	-1.84402
	5e-10	486192	-1.85287
	5e-10	476192	-1.86189
	5e-10	466192	-1.87111
	5e-10	456192	-1.88053
	5e-10	446192	-1.89015
	5e-10	436192	-1.9
	5e-10	426192	-1.91007
	5e-10	416192	-1.92038
	5e-10	406192	-1.93094
	5e-10	396192	-1.94177
	5e-10	386192	-1.95287
	5e-10	376192	-1.96426
	5e-10	366192	-1.97597
	5e-10	356192	-1.98799
	5e-10	346192	-2.00036
	5e-10	336192	-2.01309
	5e-10	326192	-2.0262
	5e-10	316192	-2.03972
	5e-10	306192	-2.05368
	5e-10	296192	-2.0681
	5e-10	286192	-2.08302
	5e-10	276192	-2.09846
	5e-10	266192	-2.11448
	5e-10	256192	-2.13111
	5e-10	246192	-2.1484
	5e-10	236192	-2.16641
	5e-10	226192	-2.1852
	5e-10	216192	-2.20483
	5e-10	206192	-2.2254
	5e-10	196192	-2.24699
	5e-10	186192	-2.26971
	5e-10	176192	-2.29369
	5e-10	166192	-2.31906
	5e-10	156192	-2.34601
	5e-10	146192	-2.37475
	5e-10	136192	-2.40552
	5e-10	126192	-2.43864
	5e-10	116192	-2.4745
	5e-10	106192	-2.51358
	5e-10	96192.3	-2.55653
	5e-10	86192.3	-2.60421
	5e-10	76192.3	-2.65776
	5e-10	66192.3	-2.71887
	5e-10	56192.3	-2.79
	5e-10	46192.3	-2.87511
	5e-10	36192.3	-2.98106
	5e-10	26192.3	-3.1215
	5e-10	16192.3	-3.33037
	5e-10	6192.25	-3.74783
	7.5e-10	6.92954e+07	0.477121
	7.5e-10	3.46477e+07	0.176091
	7.5e-10	2.30985e+07	0
	7.5e-10	1.73238e+07	-0.124939
	7.5e-10	1.38591e+07	-0.221849
	7.5e-10	1.15492e+07	-0.30103
	7.5e-10	9.89934e+06	-0.367977
	7.5e-10	8.66192e+06	-0.425969
	7.5e-10	7.69949e+06	-0.477121
	7.5e-10	6.92954e+06	-0.522879
	7.5e-10	6.29958e+06	-0.564271
	7.5e-10	5.77462e+06	-0.60206
	7.5e-10	5.33041e+06	-0.636822
	7.5e-10	4.94967e+06	-0.669007
	7.5e-10	4.61969e+06	-0.69897
	7.5e-10	4.33096e+06	-0.726999
	7.5e-10	4.0762e+06	-0.753328
	7.5e-10	3.84974e+06	-0.778151
	7.5e-10	3.64713e+06	-0.801632
	7.5e-10	3.46477e+06	-0.823909
	7.5e-10	3.29978e+06	-0.845098
	7.5e-10	3.14979e+06	-0.865301
	7.5e-10	3.01284e+06	-0.884607
	7.5e-10	2.88731e+06	-0.90309
	7.5e-10	2.77182e+06	-0.920819
	7.5e-10	2.66521e+06	-0.937852
	7.5e-10	2.5665e+06	-0.954243
	7.5e-10	2.47484e+06	-0.970037
	7.5e-10	2.3895e+06	-0.985277
	7.5e-10	2.30985e+06	-1
	7.5e-10	2.23533e+06	-1.01424
	7.5e-10	2.16548e+06	-1.02803
	7.5e-10	2.09986e+06	-1.04139
	7.5e-10	2.0381e+06	-1.05436
	7.5e-10	1.97987e+06	-1.06695
	7.5e-10	1.92487e+06	-1.07918
	7.5e-10	1.87285e+06	-1.09108
	7.5e-10	1.82356e+06	-1.10266
	7.5e-10	1.7768e+06	-1.11394
	7.5e-10	1.73238e+06	-1.12494
	7.5e-10	1.69013e+06	-1.13566
	7.5e-10	1.64989e+06	-1.14613
	7.5e-10	1.61152e+06	-1.15635
	7.5e-10	1.5749e+06	-1.16633
	7.5e-10	1.5399e+06	-1.17609
	7.5e-10	1.50642e+06	-1.18564
	7.5e-10	1.47437e+06	-1.19498
	7.5e-10	1.44365e+06	-1.20412
	7.5e-10	1.41419e+06	-1.21307
	7.5e-10	1.38591e+06	-1.22185
	7.5e-10	1.35873e+06	-1.23045
	7.5e-10	1.3326e+06	-1.23888
	7.5e-10	1.30746e+06	-1.24715
	7.5e-10	1.28325e+06	-1.25527
	7.5e-10	1.25992e+06	-1.26324
	7.5e-10	1.23742e+06	-1.27107
	7.5e-10	1.21571e+06	-1.27875
	7.5e-10	1.19475e+06	-1.28631
	7.5e-10	1.1745e+06	-1.29373
	7.5e-10	1.15492e+06	-1.30103
	7.5e-10	1.13599e+06	-1.30821
	7.5e-10	1.11767e+06	-1.31527
	7.5e-10	1.09993e+06	-1.32222
	7.5e-10	1.08274e+06	-1.32906
	7.5e-10	1.06608e+06	-1.33579
	7.5e-10	1.04993e+06	-1.34242
	7.5e-10	1.03426e+06	-1.34895
	7.5e-10	1.01905e+06	-1.35539
	7.5e-10	1.00428e+06	-1.36173
	7.5e-10	989934	-1.36798
	7.5e-10	975991	-1.37414
	7.5e-10	962436	-1.38021
	7.5e-10	949252	-1.3862
	7.5e-10	936424	-1.39211
	7.5e-10	923938	-1.39794
	7.5e-10	911781	-1.40369
	7.5e-10	899940	-1.40937
	7.5e-10	888402	-1.41497
	7.5e-10	877157	-1.42051
	7.5e-10	866192	-1.42597
	7.5e-10	866192	-1.42597
	7.5e-10	856192	-1.43101
	7.5e-10	846192	-1.43611
	7.5e-10	836192	-1.44128
	7.5e-10	826192	-1.4465
	7.5e-10	816192	-1.45179
	7.5e-10	806192	-1.45714
	7.5e-10	796192	-1.46257
	7.5e-10	786192	-1.46805
	7.5e-10	776192	-1.47361
	7.5e-10	766192	-1.47925
	7.5e-10	756192	-1.48495
	7.5e-10	746192	-1.49073
	7.5e-10	736192	-1.49659
	7.5e-10	726192	-1.50253
	7.5e-10	716192	-1.50855
	7.5e-10	706192	-1.51466
	7.5e-10	696192	-1.52085
	7.5e-10	686192	-1.52714
	7.5e-10	676192	-1.53351
	7.5e-10	666192	-1.53998
	7.5e-10	656192	-1.54655
	7.5e-10	646192	-1.55322
	7.5e-10	636192	-1.55999
	7.5e-10	626192	-1.56688
	7.5e-10	616192	-1.57387
	7.5e-10	606192	-1.58097
	7.5e-10	596192	-1.5882
	7.5e-10	586192	-1.59554
	7.5e-10	576192	-1.60302
	7.5e-10	566192	-1.61062
	7.5e-10	556192	-1.61836
	7.5e-10	546192	-1.62624
	7.5e-10	536192	-1.63426
	7.5e-10	526192	-1.64244
	7.5e-10	516192	-1.65077
	7.5e-10	506192	-1.65927
	7.5e-10	496192	-1.66793
	7.5e-10	486192	-1.67677
	7.5e-10	476192	-1.6858
	7.5e-10	466192	-1.69502
	7.5e-10	456192	-1.70444
	7.5e-10	446192	-1.71406
	7.5e-10	436192	-1.72391
	7.5e-10	426192	-1.73398
	7.5e-10	416192	-1.74429
	7.5e-10	406192	-1.75485
	7.5e-10	396192	-1.76568
	7.5e-10	386192	-1.77678
	7.5e-10	376192	-1.78817
	7.5e-10	366192	-1.79987
	7.5e-10	356192	-1.8119
	7.5e-10	346192	-1.82427
	7.5e-10	336192	-1.837
	7.5e-10	326192	-1.85011
	7.5e-10	316192	-1.86363
	7.5e-10	306192	-1.87759
	7.5e-10	296192	-1.89201
	7.5e-10	286192	-1.90693
	7.5e-10	276192	-1.92237
	7.5e-10	266192	-1.93839
	7.5e-10	256192	-1.95502
	7.5e-10	246192	-1.97231
	7.5e-10	236192	-1.99032
	7.5e-10	226192	-2.00911
	7.5e-10	216192	-2.02874
	7.5e-10	206192	-2.04931
	7.5e-10	196192	-2.0709
	7.5e-10	186192	-2.09362
	7.5e-10	176192	-2.1176
	7.5e-10	166192	-2.14297
	7.5e-10	156192	-2.16992
	7.5e-10	146192	-2.19866
	7.5e-10	136192	-2.22943
	7.5e-10	126192	-2.26255
	7.5e-10	116192	-2.29841
	7.5e-10	106192	-2.33749
	7.5e-10	96192.3	-2.38044
	7.5e-10	86192.3	-2.42811
	7.5e-10	76192.3	-2.48167
	7.5e-10	66192.3	-2.54278
	7.5e-10	56192.3	-2.61391
	7.5e-10	46192.3	-2.69901
	7.5e-10	36192.3	-2.80497
	7.5e-10	26192.3	-2.94541
	7.5e-10	16192.3	-3.15428
	7.5e-10	6192.25	-3.57173
	1e-09	6.92954e+07	0.60206
	1e-09	3.46477e+07	0.30103
	1e-09	2.30985e+07	0.124939
	1e-09	1.73238e+07	9.64327e-17
	1e-09	1.38591e+07	-0.09691
	1e-09	1.15492e+07	-0.176091
	1e-09	9.89934e+06	-0.243038
	1e-09	8.66192e+06	-0.30103
	1e-09	7.69949e+06	-0.352183
	1e-09	6.92954e+06	-0.39794
	1e-09	6.29958e+06	-0.439333
	1e-09	5.77462e+06	-0.477121
	1e-09	5.33041e+06	-0.511883
	1e-09	4.94967e+06	-0.544068
	1e-09	4.61969e+06	-0.574031
	1e-09	4.33096e+06	-0.60206
	1e-09	4.0762e+06	-0.628389
	1e-09	3.84974e+06	-0.653213
	1e-09	3.64713e+06	-0.676694
	1e-09	3.46477e+06	-0.69897
	1e-09	3.29978e+06	-0.720159
	1e-09	3.14979e+06	-0.740363
	1e-09	3.01284e+06	-0.759668
	1e-09	2.88731e+06	-0.778151
	1e-09	2.77182e+06	-0.79588
	1e-09	2.66521e+06	-0.812913
	1e-09	2.5665e+06	-0.829304
	1e-09	2.47484e+06	-0.845098
	1e-09	2.3895e+06	-0.860338
	1e-09	2.30985e+06	-0.875061
	1e-09	2.23533e+06	-0.889302
	1e-09	2.16548e+06	-0.90309
	1e-09	2.09986e+06	-0.916454
	1e-09	2.0381e+06	-0.929419
	1e-09	1.97987e+06	-0.942008
	1e-09	1.92487e+06	-0.954243
	1e-09	1.87285e+06	-0.966142
	1e-09	1.82356e+06	-0.977724
	1e-09	1.7768e+06	-0.989005
	1e-09	1.73238e+06	-1
	1e-09	1.69013e+06	-1.01072
	1e-09	1.64989e+06	-1.02119
	1e-09	1.61152e+06	-1.03141
	1e-09	1.5749e+06	-1.04139
	1e-09	1.5399e+06	-1.05115
	1e-09	1.50642e+06	-1.0607
	1e-09	1.47437e+06	-1.07004
	1e-09	1.44365e+06	-1.07918
	1e-09	1.41419e+06	-1.08814
	1e-09	1.38591e+06	-1.09691
	1e-09	1.35873e+06	-1.10551
	1e-09	1.3326e+06	-1.11394
	1e-09	1.30746e+06	-1.12222
	1e-09	1.28325e+06	-1.13033
	1e-09	1.25992e+06	-1.1383
	1e-09	1.23742e+06	-1.14613
	1e-09	1.21571e+06	-1.15381
	1e-09	1.19475e+06	-1.16137
	1e-09	1.1745e+06	-1.16879
	1e-09	1.15492e+06	-1.17609
	1e-09	1.13599e+06	-1.18327
	1e-09	1.11767e+06	-1.19033
	1e-09	1.09993e+06	-1.19728
	1e-09	1.08274e+06	-1.20412
	1e-09	1.06608e+06	-1.21085
	1e-09	1.04993e+06	-1.21748
	1e-09	1.03426e+06	-1.22401
	1e-09	1.01905e+06	-1.23045
	1e-09	1.00428e+06	-1.23679
	1e-09	989934	-1.24304
	1e-09	975991	-1.2492
	1e-09	962436	-1.25527
	1e-09	949252	-1.26126
	1e-09	936424	-1.26717
	1e-09	923938	-1.273
	1e-09	911781	-1.27875
	1e-09	899940	-1.28443
	1e-09	888402	-1.29003
	1e-09	877157	-1.29557
	1e-09	866192	-1.30103
	1e-09	866192	-1.30103
	1e-09	856192	-1.30607
	1e-09	846192	-1.31118
	1e-09	836192	-1.31634
	1e-09	826192	-1.32156
	1e-09	816192	-1.32685
	1e-09	806192	-1.33221
	1e-09	796192	-1.33763
	1e-09	786192	-1.34312
	1e-09	776192	-1.34867
	1e-09	766192	-1.35431
	1e-09	756192	-1.36001
	1e-09	746192	-1.36579
	1e-09	736192	-1.37165
	1e-09	726192	-1.37759
	1e-09	716192	-1.38361
	1e-09	706192	-1.38972
	1e-09	696192	-1.39592
	1e-09	686192	-1.4022
	1e-09	676192	-1.40857
	1e-09	666192	-1.41504
	1e-09	656192	-1.42161
	1e-09	646192	-1.42828
	1e-09	636192	-1.43506
	1e-09	626192	-1.44194
	1e-09	616192	-1.44893
	1e-09	606192	-1.45603
	1e-09	596192	-1.46326
	1e-09	586192	-1.4706
	1e-09	576192	-1.47808
	1e-09	566192	-1.48568
	1e-09	556192	-1.49342
	1e-09	546192	-1.5013
	1e-09	536192	-1.50932
	1e-09	526192	-1.5175
	1e-09	516192	-1.52583
	1e-09	506192	-1.53433
	1e-09	496192	-1.54299
	1e-09	486192	-1.55184
	1e-09	476192	-1.56086
	1e-09	466192	-1.57008
	1e-09	456192	-1.5795
	1e-09	446192	-1.58912
	1e-09	436192	-1.59897
	1e-09	426192	-1.60904
	1e-09	416192	-1.61935
	1e-09	406192	-1.62991
	1e-09	396192	-1.64074
	1e-09	386192	-1.65184
	1e-09	376192	-1.66323
	1e-09	366192	-1.67494
	1e-09	356192	-1.68696
	1e-09	346192	-1.69933
	1e-09	336192	-1.71206
	1e-09	326192	-1.72517
	1e-09	316192	-1.73869
	1e-09	306192	-1.75265
	1e-09	296192	-1.76707
	1e-09	286192	-1.78199
	1e-09	276192	-1.79743
	1e-09	266192	-1.81345
	1e-09	256192	-1.83008
	1e-09	246192	-1.84737
	1e-09	236192	-1.86538
	1e-09	226192	-1.88417
	1e-09	216192	-1.9038
	1e-09	206192	-1.92437
	1e-09	196192	-1.94596
	1e-09	186192	-1.96868
	1e-09	176192	-1.99266
	1e-09	166192	-2.01803
	1e-09	156192	-2.04498
	1e-09	146192	-2.07372
	1e-09	136192	-2.10449
	1e-09	126192	-2.13761
	1e-09	116192	-2.17347
	1e-09	106192	-2.21255
	1e-09	96192.3	-2.2555
	1e-09	86192.3	-2.30318
	1e-09	76192.3	-2.35673
	1e-09	66192.3	-2.41784
	1e-09	56192.3	-2.48897
	1e-09	46192.3	-2.57408
	1e-09	36192.3	-2.68003
	1e-09	26192.3	-2.82047
	1e-09	16192.3	-3.02934
	1e-09	6192.25	-3.4468
	1.25e-09	6.92954e+07	0.69897
	1.25e-09	3.46477e+07	0.39794
	1.25e-09	2.30985e+07	0.221849
	1.25e-09	1.73238e+07	0.09691
	1.25e-09	1.38591e+07	9.64327e-17
	1.25e-09	1.15492e+07	-0.0791812
	1.25e-09	9.89934e+06	-0.146128
	1.25e-09	8.66192e+06	-0.20412
	1.25e-09	7.69949e+06	-0.255273
	1.25e-09	6.92954e+06	-0.30103
	1.25e-09	6.29958e+06	-0.342423
	1.25e-09	5.77462e+06	-0.380211
	1.25e-09	5.33041e+06	-0.414973
	1.25e-09	4.94967e+06	-0.447158
	1.25e-09	4.61969e+06	-0.477121
	1.25e-09	4.33096e+06	-0.50515
	1.25e-09	4.0762e+06	-0.531479
	1.25e-09	3.84974e+06	-0.556303
	1.25e-09	3.64713e+06	-0.579784
	1.25e-09	3.46477e+06	-0.60206
	1.25e-09	3.29978e+06	-0.623249
	1.25e-09	3.14979e+06	-0.643453
	1.25e-09	3.01284e+06	-0.662758
	1.25e-09	2.88731e+06	-0.681241
	1.25e-09	2.77182e+06	-0.69897
	1.25e-09	2.66521e+06	-0.716003
	1.25e-09	2.5665e+06	-0.732394
	1.25e-09	2.47484e+06	-0.748188
	1.25e-09	2.3895e+06	-0.763428
	1.25e-09	2.30985e+06	-0.778151
	1.25e-09	2.23533e+06	-0.792392
	1.25e-09	2.16548e+06	-0.80618
	1.25e-09	2.09986e+06	-0.819544
	1.25e-09	2.0381e+06	-0.832509
	1.25e-09	1.97987e+06	-0.845098
	1.25e-09	1.92487e+06	-0.857332
	1.25e-09	1.87285e+06	-0.869232
	1.25e-09	1.82356e+06	-0.880814
	1.25e-09	1.7768e+06	-0.892095
	1.25e-09	1.73238e+06	-0.90309
	1.25e-09	1.69013e+06	-0.913814
	1.25e-09	1.64989e+06	-0.924279
	1.25e-09	1.61152e+06	-0.934498
	1.25e-09	1.5749e+06	-0.944483
	1.25e-09	1.5399e+06	-0.954243
	1.25e-09	1.50642e+06	-0.963788
	1.25e-09	1.47437e+06	-0.973128
	1.25e-09	1.44365e+06	-0.982271
	1.25e-09	1.41419e+06	-0.991226
	1.25e-09	1.38591e+06	-1
	1.25e-09	1.35873e+06	-1.0086
	1.25e-09	1.3326e+06	-1.01703
	1.25e-09	1.30746e+06	-1.02531
	1.25e-09	1.28325e+06	-1.03342
	1.25e-09	1.25992e+06	-1.04139
	1.25e-09	1.23742e+06	-1.04922
	1.25e-09	1.21571e+06	-1.0569
	1.25e-09	1.19475e+06	-1.06446
	1.25e-09	1.1745e+06	-1.07188
	1.25e-09	1.15492e+06	-1.07918
	1.25e-09	1.13599e+06	-1.08636
	1.25e-09	1.11767e+06	-1.09342
	1.25e-09	1.09993e+06	-1.10037
	1.25e-09	1.08274e+06	-1.10721
	1.25e-09	1.06608e+06	-1.11394
	1.25e-09	1.04993e+06	-1.12057
	1.25e-09	1.03426e+06	-1.1271
	1.25e-09	1.01905e+06	-1.13354
	1.25e-09	1.00428e+06	-1.13988
	1.25e-09	989934	-1.14613
	1.25e-09	975991	-1.15229
	1.25e-09	962436	-1.15836
	1.25e-09	949252	-1.16435
	1.25e-09	936424	-1.17026
	1.25e-09	923938	-1.17609
	1.25e-09	911781	-1.18184
	1.25e-09	899940	-1.18752
	1.25e-09	888402	-1.19312
	1.25e-09	877157	-1.19866
	1.25e-09	866192	-1.20412
	1.25e-09	866192	-1.20412
	1.25e-09	856192	-1.20916
	1.25e-09	846192	-1.21427
	1.25e-09	836192	-1.21943
	1.25e-09	826192	-1.22465
	1.25e-09	816192	-1.22994
	1.25e-09	806192	-1.2353
	1.25e-09	796192	-1.24072
	1.25e-09	786192	-1.24621
	1.25e-09	776192	-1.25176
	1.25e-09	766192	-1.2574
	1.25e-09	756192	-1.2631
	1.25e-09	746192	-1.26888
	1.25e-09	736192	-1.27474
	1.25e-09	726192	-1.28068
	1.25e-09	716192	-1.2867
	1.25e-09	706192	-1.29281
	1.25e-09	696192	-1.29901
	1.25e-09	686192	-1.30529
	1.25e-09	676192	-1.31166
	1.25e-09	666192	-1.31813
	1.25e-09	656192	-1.3247
	1.25e-09	646192	-1.33137
	1.25e-09	636192	-1.33815
	1.25e-09	626192	-1.34503
	1.25e-09	616192	-1.35202
	1.25e-09	606192	-1.35912
	1.25e-09	596192	-1.36635
	1.25e-09	586192	-1.37369
	1.25e-09	576192	-1.38117
	1.25e-09	566192	-1.38877
	1.25e-09	556192	-1.39651
	1.25e-09	546192	-1.40439
	1.25e-09	536192	-1.41241
	1.25e-09	526192	-1.42059
	1.25e-09	516192	-1.42892
	1.25e-09	506192	-1.43742
	1.25e-09	496192	-1.44608
	1.25e-09	486192	-1.45493
	1.25e-09	476192	-1.46395
	1.25e-09	466192	-1.47317
	1.25e-09	456192	-1.48259
	1.25e-09	446192	-1.49221
	1.25e-09	436192	-1.50206
	1.25e-09	426192	-1.51213
	1.25e-09	416192	-1.52244
	1.25e-09	406192	-1.533
	1.25e-09	396192	-1.54383
	1.25e-09	386192	-1.55493
	1.25e-09	376192	-1.56632
	1.25e-09	366192	-1.57803
	1.25e-09	356192	-1.59005
	1.25e-09	346192	-1.60242
	1.25e-09	336192	-1.61515
	1.25e-09	326192	-1.62826
	1.25e-09	316192	-1.64178
	1.25e-09	306192	-1.65574
	1.25e-09	296192	-1.67016
	1.25e-09	286192	-1.68508
	1.25e-09	276192	-1.70052
	1.25e-09	266192	-1.71654
	1.25e-09	256192	-1.73317
	1.25e-09	246192	-1.75046
	1.25e-09	236192	-1.76847
	1.25e-09	226192	-1.78726
	1.25e-09	216192	-1.80689
	1.25e-09	206192	-1.82746
	1.25e-09	196192	-1.84905
	1.25e-09	186192	-1.87177
	1.25e-09	176192	-1.89575
	1.25e-09	166192	-1.92112
	1.25e-09	156192	-1.94807
	1.25e-09	146192	-1.97681
	1.25e-09	136192	-2.00758
	1.25e-09	126192	-2.0407
	1.25e-09	116192	-2.07656
	1.25e-09	106192	-2.11564
	1.25e-09	96192.3	-2.15859
	1.25e-09	86192.3	-2.20627
	1.25e-09	76192.3	-2.25982
	1.25e-09	66192.3	-2.32093
	1.25e-09	56192.3	-2.39206
	1.25e-09	46192.3	-2.47717
	1.25e-09	36192.3	-2.58312
	1.25e-09	26192.3	-2.72356
	1.25e-09	16192.3	-2.93243
	1.25e-09	6192.25	-3.34989
	1.5e-09	6.92954e+07	0.778151
	1.5e-09	3.46477e+07	0.477121
	1.5e-09	2.30985e+07	0.30103
	1.5e-09	1.73238e+07	0.176091
	1.5e-09	1.38591e+07	0.0791812
	1.5e-09	1.15492e+07	0
	1.5e-09	9.89934e+06	-0.0669468
	1.5e-09	8.66192e+06	-0.124939
	1.5e-09	7.69949e+06	-0.176091
	1.5e-09	6.92954e+06	-0.221849
	1.5e-09	6.29958e+06	-0.263241
	1.5e-09	5.77462e+06	-0.30103
	1.5e-09	5.33041e+06	-0.335792
	1.5e-09	4.94967e+06	-0.367977
	1.5e-09	4.61969e+06	-0.39794
	1.5e-09	4.33096e+06	-0.425969
	1.5e-09	4.0762e+06	-0.452298
	1.5e-09	3.84974e+06	-0.477121
	1.5e-09	3.64713e+06	-0.500602
	1.5e-09	3.46477e+06	-0.522879
	1.5e-09	3.29978e+06	-0.544068
	1.5e-09	3.14979e+06	-0.564271
	1.5e-09	3.01284e+06	-0.583577
	1.5e-09	2.88731e+06	-0.60206
	1.5e-09	2.77182e+06	-0.619789
	1.5e-09	2.66521e+06	-0.636822
	1.5e-09	2.5665e+06	-0.653213
	1.5e-09	2.47484e+06	-0.669007
	1.5e-09	2.3895e+06	-0.684247
	1.5e-09	2.30985e+06	-0.69897
	1.5e-09	2.23533e+06	-0.71321
	1.5e-09	2.16548e+06	-0.726999
	1.5e-09	2.09986e+06	-0.740363
	1.5e-09	2.0381e+06	-0.753328
	1.5e-09	1.97987e+06	-0.765917
	1.5e-09	1.92487e+06	-0.778151
	1.5e-09	1.87285e+06	-0.79005
	1.5e-09	1.82356e+06	-0.801632
	1.5e-09	1.7768e+06	-0.812913
	1.5e-09	1.73238e+06	-0.823909
	1.5e-09	1.69013e+06	-0.834633
	1.5e-09	1.64989e+06	-0.845098
	1.5e-09	1.61152e+06	-0.855317
	1.5e-09	1.5749e+06	-0.865301
	1.5e-09	1.5399e+06	-0.875061
	1.5e-09	1.50642e+06	-0.884607
	1.5e-09	1.47437e+06	-0.893947
	1.5e-09	1.44365e+06	-0.90309
	1.5e-09	1.41419e+06	-0.912045
	1.5e-09	1.38591e+06	-0.920819
	1.5e-09	1.35873e+06	-0.929419
	1.5e-09	1.3326e+06	-0.937852
	1.5e-09	1.30746e+06	-0.946125
	1.5e-09	1.28325e+06	-0.954243
	1.5e-09	1.25992e+06	-0.962211
	1.5e-09	1.23742e+06	-0.970037
	1.5e-09	1.21571e+06	-0.977724
	1.5e-09	1.19475e+06	-0.985277
	1.5e-09	1.1745e+06	-0.992701
	1.5e-09	1.15492e+06	-1
	1.5e-09	1.13599e+06	-1.00718
	1.5e-09	1.11767e+06	-1.01424
	1.5e-09	1.09993e+06	-1.02119
	1.5e-09	1.08274e+06	-1.02803
	1.5e-09	1.06608e+06	-1.03476
	1.5e-09	1.04993e+06	-1.04139
	1.5e-09	1.03426e+06	-1.04792
	1.5e-09	1.01905e+06	-1.05436
	1.5e-09	1.00428e+06	-1.0607
	1.5e-09	989934	-1.06695
	1.5e-09	975991	-1.07311
	1.5e-09	962436	-1.07918
	1.5e-09	949252	-1.08517
	1.5e-09	936424	-1.09108
	1.5e-09	923938	-1.09691
	1.5e-09	911781	-1.10266
	1.5e-09	899940	-1.10834
	1.5e-09	888402	-1.11394
	1.5e-09	877157	-1.11948
	1.5e-09	866192	-1.12494
	1.5e-09	866192	-1.12494
	1.5e-09	856192	-1.12998
	1.5e-09	846192	-1.13508
	1.5e-09	836192	-1.14025
	1.5e-09	826192	-1.14547
	1.5e-09	816192	-1.15076
	1.5e-09	806192	-1.15611
	1.5e-09	796192	-1.16154
	1.5e-09	786192	-1.16702
	1.5e-09	776192	-1.17258
	1.5e-09	766192	-1.17822
	1.5e-09	756192	-1.18392
	1.5e-09	746192	-1.1897
	1.5e-09	736192	-1.19556
	1.5e-09	726192	-1.2015
	1.5e-09	716192	-1.20752
	1.5e-09	706192	-1.21363
	1.5e-09	696192	-1.21982
	1.5e-09	686192	-1.22611
	1.5e-09	676192	-1.23248
	1.5e-09	666192	-1.23895
	1.5e-09	656192	-1.24552
	1.5e-09	646192	-1.25219
	1.5e-09	636192	-1.25896
	1.5e-09	626192	-1.26585
	1.5e-09	616192	-1.27284
	1.5e-09	606192	-1.27994
	1.5e-09	596192	-1.28717
	1.5e-09	586192	-1.29451
	1.5e-09	576192	-1.30199
	1.5e-09	566192	-1.30959
	1.5e-09	556192	-1.31733
	1.5e-09	546192	-1.32521
	1.5e-09	536192	-1.33323
	1.5e-09	526192	-1.34141
	1.5e-09	516192	-1.34974
	1.5e-09	506192	-1.35824
	1.5e-09	496192	-1.3669
	1.5e-09	486192	-1.37574
	1.5e-09	476192	-1.38477
	1.5e-09	466192	-1.39399
	1.5e-09	456192	-1.40341
	1.5e-09	446192	-1.41303
	1.5e-09	436192	-1.42288
	1.5e-09	426192	-1.43295
	1.5e-09	416192	-1.44326
	1.5e-09	406192	-1.45382
	1.5e-09	396192	-1.46465
	1.5e-09	386192	-1.47575
	1.5e-09	376192	-1.48714
	1.5e-09	366192	-1.49884
	1.5e-09	356192	-1.51087
	1.5e-09	346192	-1.52324
	1.5e-09	336192	-1.53597
	1.5e-09	326192	-1.54908
	1.5e-09	316192	-1.5626
	1.5e-09	306192	-1.57656
	1.5e-09	296192	-1.59098
	1.5e-09	286192	-1.6059
	1.5e-09	276192	-1.62134
	1.5e-09	266192	-1.63736
	1.5e-09	256192	-1.65399
	1.5e-09	246192	-1.67128
	1.5e-09	236192	-1.68929
	1.5e-09	226192	-1.70808
	1.5e-09	216192	-1.72771
	1.5e-09	206192	-1.74828
	1.5e-09	196192	-1.76987
	1.5e-09	186192	-1.79259
	1.5e-09	176192	-1.81657
	1.5e-09	166192	-1.84194
	1.5e-09	156192	-1.86889
	1.5e-09	146192	-1.89763
	1.5e-09	136192	-1.9284
	1.5e-09	126192	-1.96152
	1.5e-09	116192	-1.99738
	1.5e-09	106192	-2.03646
	1.5e-09	96192.3	-2.07941
	1.5e-09	86192.3	-2.12708
	1.5e-09	76192.3	-2.18064
	1.5e-09	66192.3	-2.24175
	1.5e-09	56192.3	-2.31288
	1.5e-09	46192.3	-2.39798
	1.5e-09	36192.3	-2.50394
	1.5e-09	26192.3	-2.64438
	1.5e-09	16192.3	-2.85325
	1.5e-09	6192.25	-3.2707
	1.75e-09	6.92954e+07	0.845098
	1.75e-09	3.46477e+07	0.544068
	1.75e-09	2.30985e+07	0.367977
	1.75e-09	1.73238e+07	0.243038
	1.75e-09	1.38591e+07	0.146128
	1.75e-09	1.15492e+07	0.0669468
	1.75e-09	9.89934e+06	0
	1.75e-09	8.66192e+06	-0.0579919
	1.75e-09	7.69949e+06	-0.109144
	1.75e-09	6.92954e+06	-0.154902
	1.75e-09	6.29958e+06	-0.196295
	1.75e-09	5.77462e+06	-0.234083
	1.75e-09	5.33041e+06	-0.268845
	1.75e-09	4.94967e+06	-0.30103
	1.75e-09	4.61969e+06	-0.330993
	1.75e-09	4.33096e+06	-0.359022
	1.75e-09	4.0762e+06	-0.385351
	1.75e-09	3.84974e+06	-0.410174
	1.75e-09	3.64713e+06	-0.433656
	1.75e-09	3.46477e+06	-0.455932
	1.75e-09	3.29978e+06	-0.477121
	1.75e-09	3.14979e+06	-0.497325
	1.75e-09	3.01284e+06	-0.51663
	1.75e-09	2.88731e+06	-0.535113
	1.75e-09	2.77182e+06	-0.552842
	1.75e-09	2.66521e+06	-0.569875
	1.75e-09	2.5665e+06	-0.586266
	1.75e-09	2.47484e+06	-0.60206
	1.75e-09	2.3895e+06	-0.6173
	1.75e-09	2.30985e+06	-0.632023
	1.75e-09	2.23533e+06	-0.646264
	1.75e-09	2.16548e+06	-0.660052
	1.75e-09	2.09986e+06	-0.673416
	1.75e-09	2.0381e+06	-0.686381
	1.75e-09	1.97987e+06	-0.69897
	1.75e-09	1.92487e+06	-0.711204
	1.75e-09	1.87285e+06	-0.723104
	1.75e-09	1.82356e+06	-0.734686
	1.75e-09	1.7768e+06	-0.745967
	1.75e-09	1.73238e+06	-0.756962
	1.75e-09	1.69013e+06	-0.767686
	1.75e-09	1.64989e+06	-0.778151
	1.75e-09	1.61152e+06	-0.78837
	1.75e-09	1.5749e+06	-0.798355
	1.75e-09	1.5399e+06	-0.808114
	1.75e-09	1.50642e+06	-0.81766
	1.75e-09	1.47437e+06	-0.827
	1.75e-09	1.44365e+06	-0.836143
	1.75e-09	1.41419e+06	-0.845098
	1.75e-09	1.38591e+06	-0.853872
	1.75e-09	1.35873e+06	-0.862472
	1.75e-09	1.3326e+06	-0.870905
	1.75e-09	1.30746e+06	-0.879178
	1.75e-09	1.28325e+06	-0.887296
	1.75e-09	1.25992e+06	-0.895265
	1.75e-09	1.23742e+06	-0.90309
	1.75e-09	1.21571e+06	-0.910777
	1.75e-09	1.19475e+06	-0.91833
	1.75e-09	1.1745e+06	-0.925754
	1.75e-09	1.15492e+06	-0.933053
	1.75e-09	1.13599e+06	-0.940232
	1.75e-09	1.11767e+06	-0.947294
	1.75e-09	1.09993e+06	-0.954243
	1.75e-09	1.08274e+06	-0.961082
	1.75e-09	1.06608e+06	-0.967815
	1.75e-09	1.04993e+06	-0.974446
	1.75e-09	1.03426e+06	-0.980977
	1.75e-09	1.01905e+06	-0.987411
	1.75e-09	1.00428e+06	-0.993751
	1.75e-09	989934	-1
	1.75e-09	975991	-1.00616
	1.75e-09	962436	-1.01223
	1.75e-09	949252	-1.01822
	1.75e-09	936424	-1.02413
	1.75e-09	923938	-1.02996
	1.75e-09	911781	-1.03572
	1.75e-09	899940	-1.04139
	1.75e-09	888402	-1.047
	1.75e-09	877157	-1.05253
	1.75e-09	866192	-1.05799
	1.75e-09	866192	-1.05799
	1.75e-09	856192	-1.06303
	1.75e-09	846192	-1.06814
	1.75e-09	836192	-1.0733
	1.75e-09	826192	-1.07853
	1.75e-09	816192	-1.08381
	1.75e-09	806192	-1.08917
	1.75e-09	796192	-1.09459
	1.75e-09	786192	-1.10008
	1.75e-09	776192	-1.10564
	1.75e-09	766192	-1.11127
	1.75e-09	756192	-1.11697
	1.75e-09	746192	-1.12276
	1.75e-09	736192	-1.12861
	1.75e-09	726192	-1.13455
	1.75e-09	716192	-1.14058
	1.75e-09	706192	-1.14668
	1.75e-09	696192	-1.15288
	1.75e-09	686192	-1.15916
	1.75e-09	676192	-1.16554
	1.75e-09	666192	-1.17201
	1.75e-09	656192	-1.17858
	1.75e-09	646192	-1.18524
	1.75e-09	636192	-1.19202
	1.75e-09	626192	-1.1989
	1.75e-09	616192	-1.20589
	1.75e-09	606192	-1.213
	1.75e-09	596192	-1.22022
	1.75e-09	586192	-1.22757
	1.75e-09	576192	-1.23504
	1.75e-09	566192	-1.24264
	1.75e-09	556192	-1.25038
	1.75e-09	546192	-1.25826
	1.75e-09	536192	-1.26629
	1.75e-09	526192	-1.27446
	1.75e-09	516192	-1.28279
	1.75e-09	506192	-1.29129
	1.75e-09	496192	-1.29996
	1.75e-09	486192	-1.3088
	1.75e-09	476192	-1.31782
	1.75e-09	466192	-1.32704
	1.75e-09	456192	-1.33646
	1.75e-09	446192	-1.34608
	1.75e-09	436192	-1.35593
	1.75e-09	426192	-1.366
	1.75e-09	416192	-1.37631
	1.75e-09	406192	-1.38687
	1.75e-09	396192	-1.3977
	1.75e-09	386192	-1.4088
	1.75e-09	376192	-1.4202
	1.75e-09	366192	-1.4319
	1.75e-09	356192	-1.44392
	1.75e-09	346192	-1.45629
	1.75e-09	336192	-1.46902
	1.75e-09	326192	-1.48213
	1.75e-09	316192	-1.49566
	1.75e-09	306192	-1.50961
	1.75e-09	296192	-1.52403
	1.75e-09	286192	-1.53895
	1.75e-09	276192	-1.55439
	1.75e-09	266192	-1.57041
	1.75e-09	256192	-1.58704
	1.75e-09	246192	-1.60433
	1.75e-09	236192	-1.62234
	1.75e-09	226192	-1.64113
	1.75e-09	216192	-1.66077
	1.75e-09	206192	-1.68133
	1.75e-09	196192	-1.70292
	1.75e-09	186192	-1.72564
	1.75e-09	176192	-1.74962
	1.75e-09	166192	-1.775
	1.75e-09	156192	-1.80195
	1.75e-09	146192	-1.83068
	1.75e-09	136192	-1.86145
	1.75e-09	126192	-1.89457
	1.75e-09	116192	-1.93043
	1.75e-09	106192	-1.96951
	1.75e-09	96192.3	-2.01247
	1.75e-09	86192.3	-2.06014
	1.75e-09	76192.3	-2.1137
	1.75e-09	66192.3	-2.1748
	1.75e-09	56192.3	-2.24593
	1.75e-09	46192.3	-2.33104
	1.75e-09	36192.3	-2.43699
	1.75e-09	26192.3	-2.57743
	1.75e-09	16192.3	-2.7863
	1.75e-09	6192.25	-3.20376
	2e-09	6.92954e+07	0.90309
	2e-09	3.46477e+07	0.60206
	2e-09	2.30985e+07	0.425969
	2e-09	1.73238e+07	0.30103
	2e-09	1.38591e+07	0.20412
	2e-09	1.15492e+07	0.124939
	2e-09	9.89934e+06	0.0579919
	2e-09	8.66192e+06	9.64327e-17
	2e-09	7.69949e+06	-0.0511525
	2e-09	6.92954e+06	-0.09691
	2e-09	6.29958e+06	-0.138303
	2e-09	5.77462e+06	-0.176091
	2e-09	5.33041e+06	-0.210853
	2e-09	4.94967e+06	-0.243038
	2e-09	4.61969e+06	-0.273001
	2e-09	4.33096e+06	-0.30103
	2e-09	4.0762e+06	-0.327359
	2e-09	3.84974e+06	-0.352183
	2e-09	3.64713e+06	-0.375664
	2e-09	3.46477e+06	-0.39794
	2e-09	3.29978e+06	-0.419129
	2e-09	3.14979e+06	-0.439333
	2e-09	3.01284e+06	-0.458638
	2e-09	2.88731e+06	-0.477121
	2e-09	2.77182e+06	-0.49485
	2e-09	2.66521e+06	-0.511883
	2e-09	2.5665e+06	-0.528274
	2e-09	2.47484e+06	-0.544068
	2e-09	2.3895e+06	-0.559308
	2e-09	2.30985e+06	-0.574031
	2e-09	2.23533e+06	-0.588272
	2e-09	2.16548e+06	-0.60206
	2e-09	2.09986e+06	-0.615424
	2e-09	2.0381e+06	-0.628389
	2e-09	1.97987e+06	-0.640978
	2e-09	1.92487e+06	-0.653213
	2e-09	1.87285e+06	-0.665112
	2e-09	1.82356e+06	-0.676694
	2e-09	1.7768e+06	-0.687975
	2e-09	1.73238e+06	-0.69897
	2e-09	1.69013e+06	-0.709694
	2e-09	1.64989e+06	-0.720159
	2e-09	1.61152e+06	-0.730378
	2e-09	1.5749e+06	-0.740363
	2e-09	1.5399e+06	-0.750123
	2e-09	1.50642e+06	-0.759668
	2e-09	1.47437e+06	-0.769008
	2e-09	1.44365e+06	-0.778151
	2e-09	1.41419e+06	-0.787106
	2e-09	1.38591e+06	-0.79588
	2e-09	1.35873e+06	-0.80448
	2e-09	1.3326e+06	-0.812913
	2e-09	1.30746e+06	-0.821186
	2e-09	1.28325e+06	-0.829304
	2e-09	1.25992e+06	-0.837273
	2e-09	1.23742e+06	-0.845098
	2e-09	1.21571e+06	-0.852785
	2e-09	1.19475e+06	-0.860338
	2e-09	1.1745e+06	-0.867762
	2e-09	1.15492e+06	-0.875061
	2e-09	1.13599e+06	-0.88224
	2e-09	1.11767e+06	-0.889302
	2e-09	1.09993e+06	-0.896251
	2e-09	1.08274e+06	-0.90309
	2e-09	1.06608e+06	-0.909823
	2e-09	1.04993e+06	-0.916454
	2e-09	1.03426e+06	-0.922985
	2e-09	1.01905e+06	-0.929419
	2e-09	1.00428e+06	-0.935759
	2e-09	989934	-0.942008
	2e-09	975991	-0.948168
	2e-09	962436	-0.954243
	2e-09	949252	-0.960233
	2e-09	936424	-0.966142
	2e-09	923938	-0.971971
	2e-09	911781	-0.977724
	2e-09	899940	-0.983401
	2e-09	888402	-0.989005
	2e-09	877157	-0.994537
	2e-09	866192	-1
	2e-09	866192	-1
	2e-09	856192	-1.00504
	2e-09	846192	-1.01015
	2e-09	836192	-1.01531
	2e-09	826192	-1.02053
	2e-09	816192	-1.02582
	2e-09	806192	-1.03118
	2e-09	796192	-1.0366
	2e-09	786192	-1.04209
	2e-09	776192	-1.04764
	2e-09	766192	-1.05328
	2e-09	756192	-1.05898
	2e-09	746192	-1.06476
	2e-09	736192	-1.07062
	2e-09	726192	-1.07656
	2e-09	716192	-1.08258
	2e-09	706192	-1.08869
	2e-09	696192	-1.09489
	2e-09	686192	-1.10117
	2e-09	676192	-1.10754
	2e-09	666192	-1.11401
	2e-09	656192	-1.12058
	2e-09	646192	-1.12725
	2e-09	636192	-1.13403
	2e-09	626192	-1.14091
	2e-09	616192	-1.1479
	2e-09	606192	-1.155
	2e-09	596192	-1.16223
	2e-09	586192	-1.16957
	2e-09	576192	-1.17705
	2e-09	566192	-1.18465
	2e-09	556192	-1.19239
	2e-09	546192	-1.20027
	2e-09	536192	-1.20829
	2e-09	526192	-1.21647
	2e-09	516192	-1.2248
	2e-09	506192	-1.2333
	2e-09	496192	-1.24196
	2e-09	486192	-1.25081
	2e-09	476192	-1.25983
	2e-09	466192	-1.26905
	2e-09	456192	-1.27847
	2e-09	446192	-1.28809
	2e-09	436192	-1.29794
	2e-09	426192	-1.30801
	2e-09	416192	-1.31832
	2e-09	406192	-1.32888
	2e-09	396192	-1.33971
	2e-09	386192	-1.35081
	2e-09	376192	-1.3622
	2e-09	366192	-1.37391
	2e-09	356192	-1.38593
	2e-09	346192	-1.3983
	2e-09	336192	-1.41103
	2e-09	326192	-1.42414
	2e-09	316192	-1.43766
	2e-09	306192	-1.45162
	2e-09	296192	-1.46604
	2e-09	286192	-1.48096
	2e-09	276192	-1.4964
	2e-09	266192	-1.51242
	2e-09	256192	-1.52905
	2e-09	246192	-1.54634
	2e-09	236192	-1.56435
	2e-09	226192	-1.58314
	2e-09	216192	-1.60277
	2e-09	206192	-1.62334
	2e-09	196192	-1.64493
	2e-09	186192	-1.66765
	2e-09	176192	-1.69163
	2e-09	166192	-1.717
	2e-09	156192	-1.74395
	2e-09	146192	-1.77269
	2e-09	136192	-1.80346
	2e-09	126192	-1.83658
	2e-09	116192	-1.87244
	2e-09	106192	-1.91152
	2e-09	96192.3	-1.95447
	2e-09	86192.3	-2.00215
	2e-09	76192.3	-2.0557
	2e-09	66192.3	-2.11681
	2e-09	56192.3	-2.18794
	2e-09	46192.3	-2.27305
	2e-09	36192.3	-2.379
	2e-09	26192.3	-2.51944
	2e-09	16192.3	-2.72831
	2e-09	6192.25	-3.14577
	2.25e-09	6.92954e+07	0.954243
	2.25e-09	3.46477e+07	0.653213
	2.25e-09	2.30985e+07	0.477121
	2.25e-09	1.73238e+07	0.352183
	2.25e-09	1.38591e+07	0.255273
	2.25e-09	1.15492e+07	0.176091
	2.25e-09	9.89934e+06	0.109144
	2.25e-09	8.66192e+06	0.0511525
	2.25e-09	7.69949e+06	9.64327e-17
	2.25e-09	6.92954e+06	-0.0457575
	2.25e-09	6.29958e+06	-0.0871502
	2.25e-09	5.77462e+06	-0.124939
	2.25e-09	5.33041e+06	-0.159701
	2.25e-09	4.94967e+06	-0.191886
	2.25e-09	4.61969e+06	-0.221849
	2.25e-09	4.33096e+06	-0.249877
	2.25e-09	4.0762e+06	-0.276206
	2.25e-09	3.84974e+06	-0.30103
	2.25e-09	3.64713e+06	-0.324511
	2.25e-09	3.46477e+06	-0.346787
	2.25e-09	3.29978e+06	-0.367977
	2.25e-09	3.14979e+06	-0.38818
	2.25e-09	3.01284e+06	-0.407485
	2.25e-09	2.88731e+06	-0.425969
	2.25e-09	2.77182e+06	-0.443697
	2.25e-09	2.66521e+06	-0.460731
	2.25e-09	2.5665e+06	-0.477121
	2.25e-09	2.47484e+06	-0.492916
	2.25e-09	2.3895e+06	-0.508155
	2.25e-09	2.30985e+06	-0.522879
	2.25e-09	2.23533e+06	-0.537119
	2.25e-09	2.16548e+06	-0.550907
	2.25e-09	2.09986e+06	-0.564271
	2.25e-09	2.0381e+06	-0.577236
	2.25e-09	1.97987e+06	-0.589826
	2.25e-09	1.92487e+06	-0.60206
	2.25e-09	1.87285e+06	-0.613959
	2.25e-09	1.82356e+06	-0.625541
	2.25e-09	1.7768e+06	-0.636822
	2.25e-09	1.73238e+06	-0.647817
	2.25e-09	1.69013e+06	-0.658541
	2.25e-09	1.64989e+06	-0.669007
	2.25e-09	1.61152e+06	-0.679226
	2.25e-09	1.5749e+06	-0.68921
	2.25e-09	1.5399e+06	-0.69897
	2.25e-09	1.50642e+06	-0.708515
	2.25e-09	1.47437e+06	-0.717855
	2.25e-09	1.44365e+06	-0.726999
	2.25e-09	1.41419e+06	-0.735954
	2.25e-09	1.38591e+06	-0.744727
	2.25e-09	1.35873e+06	-0.753328
	2.25e-09	1.3326e+06	-0.761761
	2.25e-09	1.30746e+06	-0.770033
	2.25e-09	1.28325e+06	-0.778151
	2.25e-09	1.25992e+06	-0.78612
	2.25e-09	1.23742e+06	-0.793946
	2.25e-09	1.21571e+06	-0.801632
	2.25e-09	1.19475e+06	-0.809185
	2.25e-09	1.1745e+06	-0.81661
	2.25e-09	1.15492e+06	-0.823909
	2.25e-09	1.13599e+06	-0.831087
	2.25e-09	1.11767e+06	-0.838149
	2.25e-09	1.09993e+06	-0.845098
	2.25e-09	1.08274e+06	-0.851937
	2.25e-09	1.06608e+06	-0.858671
	2.25e-09	1.04993e+06	-0.865301
	2.25e-09	1.03426e+06	-0.871832
	2.25e-09	1.01905e+06	-0.878266
	2.25e-09	1.00428e+06	-0.884607
	2.25e-09	989934	-0.890856
	2.25e-09	975991	-0.897016
	2.25e-09	962436	-0.90309
	2.25e-09	949252	-0.90908
	2.25e-09	936424	-0.914989
	2.25e-09	923938	-0.920819
	2.25e-09	911781	-0.926571
	2.25e-09	899940	-0.932248
	2.25e-09	888402	-0.937852
	2.25e-09	877157	-0.943385
	2.25e-09	866192	-0.948847
	2.25e-09	866192	-0.948847
	2.25e-09	856192	-0.95389
	2.25e-09	846192	-0.958993
	2.25e-09	836192	-0.964156
	2.25e-09	826192	-0.969381
	2.25e-09	816192	-0.974669
	2.25e-09	806192	-0.980023
	2.25e-09	796192	-0.985444
	2.25e-09	786192	-0.990933
	2.25e-09	776192	-0.996492
	2.25e-09	766192	-1.00212
	2.25e-09	756192	-1.00783
	2.25e-09	746192	-1.01361
	2.25e-09	736192	-1.01947
	2.25e-09	726192	-1.02541
	2.25e-09	716192	-1.03143
	2.25e-09	706192	-1.03754
	2.25e-09	696192	-1.04373
	2.25e-09	686192	-1.05002
	2.25e-09	676192	-1.05639
	2.25e-09	666192	-1.06286
	2.25e-09	656192	-1.06943
	2.25e-09	646192	-1.0761
	2.25e-09	636192	-1.08287
	2.25e-09	626192	-1.08975
	2.25e-09	616192	-1.09675
	2.25e-09	606192	-1.10385
	2.25e-09	596192	-1.11108
	2.25e-09	586192	-1.11842
	2.25e-09	576192	-1.12589
	2.25e-09	566192	-1.1335
	2.25e-09	556192	-1.14124
	2.25e-09	546192	-1.14912
	2.25e-09	536192	-1.15714
	2.25e-09	526192	-1.16532
	2.25e-09	516192	-1.17365
	2.25e-09	506192	-1.18215
	2.25e-09	496192	-1.19081
	2.25e-09	486192	-1.19965
	2.25e-09	476192	-1.20868
	2.25e-09	466192	-1.2179
	2.25e-09	456192	-1.22731
	2.25e-09	446192	-1.23694
	2.25e-09	436192	-1.24678
	2.25e-09	426192	-1.25686
	2.25e-09	416192	-1.26717
	2.25e-09	406192	-1.27773
	2.25e-09	396192	-1.28856
	2.25e-09	386192	-1.29966
	2.25e-09	376192	-1.31105
	2.25e-09	366192	-1.32275
	2.25e-09	356192	-1.33478
	2.25e-09	346192	-1.34714
	2.25e-09	336192	-1.35987
	2.25e-09	326192	-1.37299
	2.25e-09	316192	-1.38651
	2.25e-09	306192	-1.40047
	2.25e-09	296192	-1.41489
	2.25e-09	286192	-1.4298
	2.25e-09	276192	-1.44525
	2.25e-09	266192	-1.46127
	2.25e-09	256192	-1.4779
	2.25e-09	246192	-1.49519
	2.25e-09	236192	-1.5132
	2.25e-09	226192	-1.53198
	2.25e-09	216192	-1.55162
	2.25e-09	206192	-1.57219
	2.25e-09	196192	-1.59378
	2.25e-09	186192	-1.6165
	2.25e-09	176192	-1.64047
	2.25e-09	166192	-1.66585
	2.25e-09	156192	-1.6928
	2.25e-09	146192	-1.72154
	2.25e-09	136192	-1.75231
	2.25e-09	126192	-1.78543
	2.25e-09	116192	-1.82128
	2.25e-09	106192	-1.86037
	2.25e-09	96192.3	-1.90332
	2.25e-09	86192.3	-1.95099
	2.25e-09	76192.3	-2.00455
	2.25e-09	66192.3	-2.06565
	2.25e-09	56192.3	-2.13679
	2.25e-09	46192.3	-2.22189
	2.25e-09	36192.3	-2.32785
	2.25e-09	26192.3	-2.46829
	2.25e-09	16192.3	-2.67715
	2.25e-09	6192.25	-3.09461
	2.5e-09	6.92954e+07	1
	2.5e-09	3.46477e+07	0.69897
	2.5e-09	2.30985e+07	0.522879
	2.5e-09	1.73238e+07	0.39794
	2.5e-09	1.38591e+07	0.30103
	2.5e-09	1.15492e+07	0.221849
	2.5e-09	9.89934e+06	0.154902
	2.5e-09	8.66192e+06	0.09691
	2.5e-09	7.69949e+06	0.0457575
	2.5e-09	6.92954e+06	9.64327e-17
	2.5e-09	6.29958e+06	-0.0413927
	2.5e-09	5.77462e+06	-0.0791812
	2.5e-09	5.33041e+06	-0.113943
	2.5e-09	4.94967e+06	-0.146128
	2.5e-09	4.61969e+06	-0.176091
	2.5e-09	4.33096e+06	-0.20412
	2.5e-09	4.0762e+06	-0.230449
	2.5e-09	3.84974e+06	-0.255273
	2.5e-09	3.64713e+06	-0.278754
	2.5e-09	3.46477e+06	-0.30103
	2.5e-09	3.29978e+06	-0.322219
	2.5e-09	3.14979e+06	-0.342423
	2.5e-09	3.01284e+06	-0.361728
	2.5e-09	2.88731e+06	-0.380211
	2.5e-09	2.77182e+06	-0.39794
	2.5e-09	2.66521e+06	-0.414973
	2.5e-09	2.5665e+06	-0.431364
	2.5e-09	2.47484e+06	-0.447158
	2.5e-09	2.3895e+06	-0.462398
	2.5e-09	2.30985e+06	-0.477121
	2.5e-09	2.23533e+06	-0.491362
	2.5e-09	2.16548e+06	-0.50515
	2.5e-09	2.09986e+06	-0.518514
	2.5e-09	2.0381e+06	-0.531479
	2.5e-09	1.97987e+06	-0.544068
	2.5e-09	1.92487e+06	-0.556303
	2.5e-09	1.87285e+06	-0.568202
	2.5e-09	1.82356e+06	-0.579784
	2.5e-09	1.7768e+06	-0.591065
	2.5e-09	1.73238e+06	-0.60206
	2.5e-09	1.69013e+06	-0.612784
	2.5e-09	1.64989e+06	-0.623249
	2.5e-09	1.61152e+06	-0.633468
	2.5e-09	1.5749e+06	-0.643453
	2.5e-09	1.5399e+06	-0.653213
	2.5e-09	1.50642e+06	-0.662758
	2.5e-09	1.47437e+06	-0.672098
	2.5e-09	1.44365e+06	-0.681241
	2.5e-09	1.41419e+06	-0.690196
	2.5e-09	1.38591e+06	-0.69897
	2.5e-09	1.35873e+06	-0.70757
	2.5e-09	1.3326e+06	-0.716003
	2.5e-09	1.30746e+06	-0.724276
	2.5e-09	1.28325e+06	-0.732394
	2.5e-09	1.25992e+06	-0.740363
	2.5e-09	1.23742e+06	-0.748188
	2.5e-09	1.21571e+06	-0.755875
	2.5e-09	1.19475e+06	-0.763428
	2.5e-09	1.1745e+06	-0.770852
	2.5e-09	1.15492e+06	-0.778151
	2.5e-09	1.13599e+06	-0.78533
	2.5e-09	1.11767e+06	-0.792392
	2.5e-09	1.09993e+06	-0.799341
	2.5e-09	1.08274e+06	-0.80618
	2.5e-09	1.06608e+06	-0.812913
	2.5e-09	1.04993e+06	-0.819544
	2.5e-09	1.03426e+06	-0.826075
	2.5e-09	1.01905e+06	-0.832509
	2.5e-09	1.00428e+06	-0.838849
	2.5e-09	989934	-0.845098
	2.5e-09	975991	-0.851258
	2.5e-09	962436	-0.857332
	2.5e-09	949252	-0.863323
	2.5e-09	936424	-0.869232
	2.5e-09	923938	-0.875061
	2.5e-09	911781	-0.880814
	2.5e-09	899940	-0.886491
	2.5e-09	888402	-0.892095
	2.5e-09	877157	-0.897627
	2.5e-09	866192	-0.90309
	2.5e-09	866192	-0.90309
	2.5e-09	856192	-0.908133
	2.5e-09	846192	-0.913235
	2.5e-09	836192	-0.918398
	2.5e-09	826192	-0.923623
	2.5e-09	816192	-0.928912
	2.5e-09	806192	-0.934266
	2.5e-09	796192	-0.939686
	2.5e-09	786192	-0.945176
	2.5e-09	776192	-0.950735
	2.5e-09	766192	-0.956367
	2.5e-09	756192	-0.962072
	2.5e-09	746192	-0.967854
	2.5e-09	736192	-0.973713
	2.5e-09	726192	-0.979653
	2.5e-09	716192	-0.985675
	2.5e-09	706192	-0.991781
	2.5e-09	696192	-0.997975
	2.5e-09	686192	-1.00426
	2.5e-09	676192	-1.01063
	2.5e-09	666192	-1.0171
	2.5e-09	656192	-1.02367
	2.5e-09	646192	-1.03034
	2.5e-09	636192	-1.03712
	2.5e-09	626192	-1.044
	2.5e-09	616192	-1.05099
	2.5e-09	606192	-1.05809
	2.5e-09	596192	-1.06532
	2.5e-09	586192	-1.07266
	2.5e-09	576192	-1.08014
	2.5e-09	566192	-1.08774
	2.5e-09	556192	-1.09548
	2.5e-09	546192	-1.10336
	2.5e-09	536192	-1.11138
	2.5e-09	526192	-1.11956
	2.5e-09	516192	-1.12789
	2.5e-09	506192	-1.13639
	2.5e-09	496192	-1.14505
	2.5e-09	486192	-1.1539
	2.5e-09	476192	-1.16292
	2.5e-09	466192	-1.17214
	2.5e-09	456192	-1.18156
	2.5e-09	446192	-1.19118
	2.5e-09	436192	-1.20103
	2.5e-09	426192	-1.2111
	2.5e-09	416192	-1.22141
	2.5e-09	406192	-1.23197
	2.5e-09	396192	-1.2428
	2.5e-09	386192	-1.2539
	2.5e-09	376192	-1.26529
	2.5e-09	366192	-1.277
	2.5e-09	356192	-1.28902
	2.5e-09	346192	-1.30139
	2.5e-09	336192	-1.31412
	2.5e-09	326192	-1.32723
	2.5e-09	316192	-1.34075
	2.5e-09	306192	-1.35471
	2.5e-09	296192	-1.36913
	2.5e-09	286192	-1.38405
	2.5e-09	276192	-1.39949
	2.5e-09	266192	-1.41551
	2.5e-09	256192	-1.43214
	2.5e-09	246192	-1.44943
	2.5e-09	236192	-1.46744
	2.5e-09	226192	-1.48623
	2.5e-09	216192	-1.50586
	2.5e-09	206192	-1.52643
	2.5e-09	196192	-1.54802
	2.5e-09	186192	-1.57074
	2.5e-09	176192	-1.59472
	2.5e-09	166192	-1.62009
	2.5e-09	156192	-1.64704
	2.5e-09	146192	-1.67578
	2.5e-09	136192	-1.70655
	2.5e-09	126192	-1.73967
	2.5e-09	116192	-1.77553
	2.5e-09	106192	-1.81461
	2.5e-09	96192.3	-1.85756
	2.5e-09	86192.3	-1.90524
	2.5e-09	76192.3	-1.95879
	2.5e-09	66192.3	-2.0199
	2.5e-09	56192.3	-2.09103
	2.5e-09	46192.3	-2.17614
	2.5e-09	36192.3	-2.28209
	2.5e-09	26192.3	-2.42253
	2.5e-09	16192.3	-2.6314
	2.5e-09	6192.25	-3.04886
	2.75e-09	6.92954e+07	1.04139
	2.75e-09	3.46477e+07	0.740363
	2.75e-09	2.30985e+07	0.564271
	2.75e-09	1.73238e+07	0.439333
	2.75e-09	1.38591e+07	0.342423
	2.75e-09	1.15492e+07	0.263241
	2.75e-09	9.89934e+06	0.196295
	2.75e-09	8.66192e+06	0.138303
	2.75e-09	7.69949e+06	0.0871502
	2.75e-09	6.92954e+06	0.0413927
	2.75e-09	6.29958e+06	0
	2.75e-09	5.77462e+06	-0.0377886
	2.75e-09	5.33041e+06	-0.0725507
	2.75e-09	4.94967e+06	-0.104735
	2.75e-09	4.61969e+06	-0.134699
	2.75e-09	4.33096e+06	-0.162727
	2.75e-09	4.0762e+06	-0.189056
	2.75e-09	3.84974e+06	-0.21388
	2.75e-09	3.64713e+06	-0.237361
	2.75e-09	3.46477e+06	-0.259637
	2.75e-09	3.29978e+06	-0.280827
	2.75e-09	3.14979e+06	-0.30103
	2.75e-09	3.01284e+06	-0.320335
	2.75e-09	2.88731e+06	-0.338819
	2.75e-09	2.77182e+06	-0.356547
	2.75e-09	2.66521e+06	-0.373581
	2.75e-09	2.5665e+06	-0.389971
	2.75e-09	2.47484e+06	-0.405765
	2.75e-09	2.3895e+06	-0.421005
	2.75e-09	2.30985e+06	-0.435729
	2.75e-09	2.23533e+06	-0.449969
	2.75e-09	2.16548e+06	-0.463757
	2.75e-09	2.09986e+06	-0.477121
	2.75e-09	2.0381e+06	-0.490086
	2.75e-09	1.97987e+06	-0.502675
	2.75e-09	1.92487e+06	-0.51491
	2.75e-09	1.87285e+06	-0.526809
	2.75e-09	1.82356e+06	-0.538391
	2.75e-09	1.7768e+06	-0.549672
	2.75e-09	1.73238e+06	-0.560667
	2.75e-09	1.69013e+06	-0.571391
	2.75e-09	1.64989e+06	-0.581857
	2.75e-09	1.61152e+06	-0.592076
	2.75e-09	1.5749e+06	-0.60206
	2.75e-09	1.5399e+06	-0.61182
	2.75e-09	1.50642e+06	-0.621365
	2.75e-09	1.47437e+06	-0.630705
	2.75e-09	1.44365e+06	-0.639849
	2.75e-09	1.41419e+06	-0.648803
	2.75e-09	1.38591e+06	-0.657577
	2.75e-09	1.35873e+06	-0.666177
	2.75e-09	1.3326e+06	-0.674611
	2.75e-09	1.30746e+06	-0.682883
	2.75e-09	1.28325e+06	-0.691001
	2.75e-09	1.25992e+06	-0.69897
	2.75e-09	1.23742e+06	-0.706795
	2.75e-09	1.21571e+06	-0.714482
	2.75e-09	1.19475e+06	-0.722035
	2.75e-09	1.1745e+06	-0.729459
	2.75e-09	1.15492e+06	-0.736759
	2.75e-09	1.13599e+06	-0.743937
	2.75e-09	1.11767e+06	-0.750999
	2.75e-09	1.09993e+06	-0.757948
	2.75e-09	1.08274e+06	-0.764787
	2.75e-09	1.06608e+06	-0.771521
	2.75e-09	1.04993e+06	-0.778151
	2.75e-09	1.03426e+06	-0.784682
	2.75e-09	1.01905e+06	-0.791116
	2.75e-09	1.00428e+06	-0.797456
	2.75e-09	989934	-0.803705
	2.75e-09	975991	-0.809866
	2.75e-09	962436	-0.81594
	2.75e-09	949252	-0.82193
	2.75e-09	936424	-0.827839
	2.75e-09	923938	-0.833669
	2.75e-09	911781	-0.839421
	2.75e-09	899940	-0.845098
	2.75e-09	888402	-0.850702
	2.75e-09	877157	-0.856234
	2.75e-09	866192	-0.861697
	2.75e-09	866192	-0.861697
	2.75e-09	856192	-0.86674
	2.75e-09	846192	-0.871843
	2.75e-09	836192	-0.877005
	2.75e-09	826192	-0.88223
	2.75e-09	816192	-0.887519
	2.75e-09	806192	-0.892873
	2.75e-09	796192	-0.898294
	2.75e-09	786192	-0.903783
	2.75e-09	776192	-0.909342
	2.75e-09	766192	-0.914974
	2.75e-09	756192	-0.920679
	2.75e-09	746192	-0.926461
	2.75e-09	736192	-0.93232
	2.75e-09	726192	-0.93826
	2.75e-09	716192	-0.944282
	2.75e-09	706192	-0.950389
	2.75e-09	696192	-0.956582
	2.75e-09	686192	-0.962866
	2.75e-09	676192	-0.969241
	2.75e-09	666192	-0.975712
	2.75e-09	656192	-0.98228
	2.75e-09	646192	-0.98895
	2.75e-09	636192	-0.995723
	2.75e-09	626192	-1.0026
	2.75e-09	616192	-1.0096
	2.75e-09	606192	-1.0167
	2.75e-09	596192	-1.02393
	2.75e-09	586192	-1.03127
	2.75e-09	576192	-1.03874
	2.75e-09	566192	-1.04635
	2.75e-09	556192	-1.05409
	2.75e-09	546192	-1.06197
	2.75e-09	536192	-1.06999
	2.75e-09	526192	-1.07817
	2.75e-09	516192	-1.0865
	2.75e-09	506192	-1.095
	2.75e-09	496192	-1.10366
	2.75e-09	486192	-1.1125
	2.75e-09	476192	-1.12153
	2.75e-09	466192	-1.13075
	2.75e-09	456192	-1.14016
	2.75e-09	446192	-1.14979
	2.75e-09	436192	-1.15963
	2.75e-09	426192	-1.16971
	2.75e-09	416192	-1.18002
	2.75e-09	406192	-1.19058
	2.75e-09	396192	-1.20141
	2.75e-09	386192	-1.21251
	2.75e-09	376192	-1.2239
	2.75e-09	366192	-1.2356
	2.75e-09	356192	-1.24763
	2.75e-09	346192	-1.25999
	2.75e-09	336192	-1.27272
	2.75e-09	326192	-1.28584
	2.75e-09	316192	-1.29936
	2.75e-09	306192	-1.31332
	2.75e-09	296192	-1.32774
	2.75e-09	286192	-1.34265
	2.75e-09	276192	-1.3581
	2.75e-09	266192	-1.37412
	2.75e-09	256192	-1.39075
	2.75e-09	246192	-1.40804
	2.75e-09	236192	-1.42605
	2.75e-09	226192	-1.44483
	2.75e-09	216192	-1.46447
	2.75e-09	206192	-1.48504
	2.75e-09	196192	-1.50663
	2.75e-09	186192	-1.52935
	2.75e-09	176192	-1.55332
	2.75e-09	166192	-1.5787
	2.75e-09	156192	-1.60565
	2.75e-09	146192	-1.63439
	2.75e-09	136192	-1.66516
	2.75e-09	126192	-1.69828
	2.75e-09	116192	-1.73413
	2.75e-09	106192	-1.77322
	2.75e-09	96192.3	-1.81617
	2.75e-09	86192.3	-1.86384
	2.75e-09	76192.3	-1.9174
	2.75e-09	66192.3	-1.9785
	2.75e-09	56192.3	-2.04964
	2.75e-09	46192.3	-2.13474
	2.75e-09	36192.3	-2.2407
	2.75e-09	26192.3	-2.38114
	2.75e-09	16192.3	-2.59
	2.75e-09	6192.25	-3.00746
	3e-09	6.92954e+07	1.07918
	3e-09	3.46477e+07	0.778151
	3e-09	2.30985e+07	0.60206
	3e-09	1.73238e+07	0.477121
	3e-09	1.38591e+07	0.380211
	3e-09	1.15492e+07	0.30103
	3e-09	9.89934e+06	0.234083
	3e-09	8.66192e+06	0.176091
	3e-09	7.69949e+06	0.124939
	3e-09	6.92954e+06	0.0791812
	3e-09	6.29958e+06	0.0377886
	3e-09	5.77462e+06	0
	3e-09	5.33041e+06	-0.0347621
	3e-09	4.94967e+06	-0.0669468
	3e-09	4.61969e+06	-0.09691
	3e-09	4.33096e+06	-0.124939
	3e-09	4.0762e+06	-0.151268
	3e-09	3.84974e+06	-0.176091
	3e-09	3.64713e+06	-0.199572
	3e-09	3.46477e+06	-0.221849
	3e-09	3.29978e+06	-0.243038
	3e-09	3.14979e+06	-0.263241
	3e-09	3.01284e+06	-0.282547
	3e-09	2.88731e+06	-0.30103
	3e-09	2.77182e+06	-0.318759
	3e-09	2.66521e+06	-0.335792
	3e-09	2.5665e+06	-0.352183
	3e-09	2.47484e+06	-0.367977
	3e-09	2.3895e+06	-0.383217
	3e-09	2.30985e+06	-0.39794
	3e-09	2.23533e+06	-0.41218
	3e-09	2.16548e+06	-0.425969
	3e-09	2.09986e+06	-0.439333
	3e-09	2.0381e+06	-0.452298
	3e-09	1.97987e+06	-0.464887
	3e-09	1.92487e+06	-0.477121
	3e-09	1.87285e+06	-0.48902
	3e-09	1.82356e+06	-0.500602
	3e-09	1.7768e+06	-0.511883
	3e-09	1.73238e+06	-0.522879
	3e-09	1.69013e+06	-0.533603
	3e-09	1.64989e+06	-0.544068
	3e-09	1.61152e+06	-0.554287
	3e-09	1.5749e+06	-0.564271
	3e-09	1.5399e+06	-0.574031
	3e-09	1.50642e+06	-0.583577
	3e-09	1.47437e+06	-0.592917
	3e-09	1.44365e+06	-0.60206
	3e-09	1.41419e+06	-0.611015
	3e-09	1.38591e+06	-0.619789
	3e-09	1.35873e+06	-0.628389
	3e-09	1.3326e+06	-0.636822
	3e-09	1.30746e+06	-0.645095
	3e-09	1.28325e+06	-0.653213
	3e-09	1.25992e+06	-0.661181
	3e-09	1.23742e+06	-0.669007
	3e-09	1.21571e+06	-0.676694
	3e-09	1.19475e+06	-0.684247
	3e-09	1.1745e+06	-0.691671
	3e-09	1.15492e+06	-0.69897
	3e-09	1.13599e+06	-0.706149
	3e-09	1.11767e+06	-0.71321
	3e-09	1.09993e+06	-0.720159
	3e-09	1.08274e+06	-0.726999
	3e-09	1.06608e+06	-0.733732
	3e-09	1.04993e+06	-0.740363
	3e-09	1.03426e+06	-0.746894
	3e-09	1.01905e+06	-0.753328
	3e-09	1.00428e+06	-0.759668
	3e-09	989934	-0.765917
	3e-09	975991	-0.772077
	3e-09	962436	-0.778151
	3e-09	949252	-0.784142
	3e-09	936424	-0.79005
	3e-09	923938	-0.79588
	3e-09	911781	-0.801632
	3e-09	899940	-0.807309
	3e-09	888402	-0.812913
	3e-09	877157	-0.818446
	3e-09	866192	-0.823909
	3e-09	866192	-0.823909
	3e-09	856192	-0.828952
	3e-09	846192	-0.834054
	3e-09	836192	-0.839217
	3e-09	826192	-0.844442
	3e-09	816192	-0.849731
	3e-09	806192	-0.855084
	3e-09	796192	-0.860505
	3e-09	786192	-0.865994
	3e-09	776192	-0.871554
	3e-09	766192	-0.877185
	3e-09	756192	-0.882891
	3e-09	746192	-0.888672
	3e-09	736192	-0.894532
	3e-09	726192	-0.900471
	3e-09	716192	-0.906493
	3e-09	706192	-0.9126
	3e-09	696192	-0.918794
	3e-09	686192	-0.925077
	3e-09	676192	-0.931453
	3e-09	666192	-0.937923
	3e-09	656192	-0.944492
	3e-09	646192	-0.951161
	3e-09	636192	-0.957935
	3e-09	626192	-0.964815
	3e-09	616192	-0.971807
	3e-09	606192	-0.978913
	3e-09	596192	-0.986137
	3e-09	586192	-0.993483
	3e-09	576192	-1.00096
	3e-09	566192	-1.00856
	3e-09	556192	-1.0163
	3e-09	546192	-1.02418
	3e-09	536192	-1.0322
	3e-09	526192	-1.04038
	3e-09	516192	-1.04871
	3e-09	506192	-1.05721
	3e-09	496192	-1.06587
	3e-09	486192	-1.07472
	3e-09	476192	-1.08374
	3e-09	466192	-1.09296
	3e-09	456192	-1.10238
	3e-09	446192	-1.112
	3e-09	436192	-1.12185
	3e-09	426192	-1.13192
	3e-09	416192	-1.14223
	3e-09	406192	-1.15279
	3e-09	396192	-1.16362
	3e-09	386192	-1.17472
	3e-09	376192	-1.18611
	3e-09	366192	-1.19781
	3e-09	356192	-1.20984
	3e-09	346192	-1.22221
	3e-09	336192	-1.23494
	3e-09	326192	-1.24805
	3e-09	316192	-1.26157
	3e-09	306192	-1.27553
	3e-09	296192	-1.28995
	3e-09	286192	-1.30487
	3e-09	276192	-1.32031
	3e-09	266192	-1.33633
	3e-09	256192	-1.35296
	3e-09	246192	-1.37025
	3e-09	236192	-1.38826
	3e-09	226192	-1.40705
	3e-09	216192	-1.42668
	3e-09	206192	-1.44725
	3e-09	196192	-1.46884
	3e-09	186192	-1.49156
	3e-09	176192	-1.51554
	3e-09	166192	-1.54091
	3e-09	156192	-1.56786
	3e-09	146192	-1.5966
	3e-09	136192	-1.62737
	3e-09	126192	-1.66049
	3e-09	116192	-1.69635
	3e-09	106192	-1.73543
	3e-09	96192.3	-1.77838
	3e-09	86192.3	-1.82605
	3e-09	76192.3	-1.87961
	3e-09	66192.3	-1.94072
	3e-09	56192.3	-2.01185
[truncated: 11,361 more rows]

## Sheet: Figure 3f
Pixel up	x	y	dy	Pixel down	x	y	dy	CRS up	x	y	dy	CRS down	x	y	dy
	-68.6412	-17.8705	-0.0651329		-68.5753	-17.8504	-0.0907627		-66.0277	-16.6639	-0.26597		-65.73	-16.6793	0.0511043
	-68.6412	-16.8705	-0.0654603		-68.5753	-16.8504	-0.0924626		-66.0277	-15.6639	-0.264583		-65.73	-15.6793	0.0544047
	-68.6412	-15.8705	-0.0656414		-68.5753	-15.8504	-0.0937407		-66.0277	-14.6639	-0.261904		-65.73	-14.6793	0.0574113
	-68.6412	-14.8705	-0.0662399		-68.5753	-14.8504	-0.0946182		-66.0277	-13.6639	-0.258448		-65.73	-13.6793	0.0608863
	-68.6412	-13.8705	-0.0668337		-68.5753	-13.8504	-0.0954885		-66.0277	-12.6639	-0.254577		-65.73	-12.6793	0.0655116
	-68.6412	-12.8705	-0.067423		-68.5753	-12.8504	-0.0963516		-66.0277	-11.6639	-0.248984		-65.73	-11.6793	0.0718028
	-68.6412	-11.8705	-0.0680075		-68.5753	-11.8504	-0.0972076		-66.0277	-10.6639	-0.242254		-65.73	-10.6793	0.0793366
	-68.6412	-10.8705	-0.0685875		-68.5753	-10.8504	-0.0980564		-66.0277	-9.66392	-0.234832		-65.73	-9.67934	0.0876769
	-68.6412	-9.87047	-0.0691628		-68.5753	-9.85045	-0.0988979		-66.0277	-8.66392	-0.227403		-65.73	-8.67934	0.0960996
	-68.6412	-8.87047	-0.0697334		-68.5753	-8.85045	-0.0997323		-66.0277	-7.66392	-0.219968		-65.73	-7.67934	0.104605
	-68.6412	-7.87047	-0.0702994		-68.5753	-7.85045	-0.10056		-66.0277	-6.66392	-0.213281		-65.73	-6.67934	0.11117
	-68.6412	-6.87047	-0.0708608		-68.5753	-6.85045	-0.10138		-66.0277	-5.66392	-0.207244		-65.73	-5.67934	0.116095
	-68.6412	-5.87047	-0.0714175		-68.5753	-5.85045	-0.102192		-66.0277	-4.66392	-0.201204		-65.73	-4.67934	0.121134
	-68.6412	-4.87047	-0.0719696		-68.5753	-4.85045	-0.102998		-66.0277	-3.66392	-0.195161		-65.73	-3.67934	0.126289
	-68.6412	-3.87047	-0.0725171		-68.5753	-3.85045	-0.103796		-66.0277	-2.66392	-0.189115		-65.73	-2.67934	0.13156
	-68.6412	-2.87047	-0.0730599		-68.5753	-2.85045	-0.104588		-66.0277	-1.66392	-0.1832		-65.73	-1.67934	0.136128
	-68.6412	-1.87047	-0.073598		-68.5753	-1.85045	-0.105372		-66.0277	-0.663921	-0.178607		-65.73	-0.679337	0.13271
	-68.6412	-0.870473	-0.0741315		-68.5753	-0.850446	-0.106149		-66.0277	0.336079	-0.174022		-65.73	0.320663	0.129308
	-68.6412	0.129527	-0.0746604		-68.5753	0.149554	-0.106918		-66.0277	1.33608	-0.169446		-65.73	1.32066	0.125923
	-68.6412	1.12953	-0.0751846		-68.5753	1.14955	-0.107681		-66.0277	2.33608	-0.164878		-65.73	2.32066	0.122554
	-68.6412	2.12953	-0.0757042		-68.5753	2.14955	-0.108436		-66.0277	3.33608	-0.160318		-65.73	3.32066	0.119202
	-68.6412	3.12953	-0.0762191		-68.5753	3.14955	-0.109184		-66.0277	4.33608	-0.155766		-65.73	4.32066	0.115866
	-68.6412	4.12953	-0.0767295		-68.5753	4.14955	-0.109925		-66.0277	5.33608	-0.151223		-65.73	5.32066	0.112547
	-68.6412	5.12953	-0.0772351		-68.5753	5.14955	-0.110659		-66.0277	6.33608	-0.146689		-65.73	6.32066	0.109244
	-68.6412	6.12953	-0.0777361		-68.5753	6.14955	-0.111385		-66.0277	7.33608	-0.142162		-65.73	7.32066	0.105958
	-68.6412	7.12953	-0.0782325		-68.5753	7.14955	-0.112105		-66.0277	8.33608	-0.137644		-65.73	8.32066	0.102688
	-68.6412	8.12953	-0.0787242		-68.5753	8.14955	-0.112817		-66.0277	9.33608	-0.133135		-65.73	9.32066	0.0994347
	-68.6412	9.12953	-0.0792113		-68.5753	9.14955	-0.113522		-66.0277	10.3361	-0.128633		-65.73	10.3207	0.0961977
	-68.6412	10.1295	-0.0796938		-68.5753	10.1496	-0.114219		-66.0277	11.3361	-0.12414		-65.73	11.3207	0.0929772
	-68.6412	11.1295	-0.0801716		-68.5753	11.1496	-0.11491		-66.0277	12.3361	-0.119656		-65.73	12.3207	0.0897731
	-68.6412	12.1295	-0.0806447		-68.5753	12.1496	-0.115593		-66.0277	13.3361	-0.115179		-65.73	13.3207	0.0865855
	-68.6412	13.1295	-0.0811133		-68.5753	13.1496	-0.11627		-66.0277	14.3361	-0.110711		-65.73	14.3207	0.0834144
	-68.6412	14.1295	-0.0815771		-68.5753	14.1496	-0.116939		-66.0277	15.3361	-0.106252		-65.73	15.3207	0.0802597
	-68.6412	15.1295	-0.0820364		-68.5753	15.1496	-0.117601		-66.0277	16.3361	-0.0993036		-65.73	16.3207	0.0790973
	-68.6412	16.1295	-0.082491		-68.5753	16.1496	-0.118255		-66.0277	17.3361	-0.0889321		-65.73	17.3207	0.0796528
	-68.6412	17.1295	-0.0829409		-68.5753	17.1496	-0.118903		-66.0277	18.3361	-0.0794992		-65.73	18.3207	0.0641333
	-67.6412	-17.8705	-0.0544027		-67.5753	-17.8504	-0.0723669		-65.0277	-16.6639	-0.278553		-64.73	-16.6793	0.0705604
	-67.6412	-16.8705	-0.0566226		-67.5753	-16.8504	-0.0773358		-65.0277	-15.6639	-0.276066		-64.73	-15.6793	0.0732759
	-67.6412	-15.8705	-0.0585783		-67.5753	-15.8504	-0.0819232		-65.0277	-14.6639	-0.27349		-64.73	-14.6793	0.0755595
	-67.6412	-14.8705	-0.0598553		-67.5753	-14.8504	-0.0850937		-65.0277	-13.6639	-0.269965		-64.73	-13.6793	0.0783777
	-67.6412	-13.8705	-0.0607025		-67.5753	-13.8504	-0.085815		-65.0277	-12.6639	-0.264787		-64.73	-12.6793	0.0825642
	-67.6412	-12.8705	-0.0609245		-67.5753	-12.8504	-0.0859396		-65.0277	-11.6639	-0.258303		-64.73	-11.6793	0.0884578
	-67.6412	-11.8705	-0.0608242		-67.5753	-11.8504	-0.0861793		-65.0277	-10.6639	-0.251639		-64.73	-10.6793	0.094455
	-67.6412	-10.8705	-0.0613168		-67.5753	-10.8504	-0.0872711		-65.0277	-9.66392	-0.24489		-64.73	-9.67934	0.100205
	-67.6412	-9.87047	-0.061641		-67.5753	-9.85045	-0.0893928		-65.0277	-8.66392	-0.238111		-64.73	-8.67934	0.105178
	-67.6412	-8.87047	-0.061101		-67.5753	-8.85045	-0.0911974		-65.0277	-7.66392	-0.229382		-64.73	-7.67934	0.110604
	-67.6412	-7.87047	-0.0613586		-67.5753	-7.85045	-0.09238		-65.0277	-6.66392	-0.223684		-64.73	-6.67934	0.114208
	-67.6412	-6.87047	-0.063005		-67.5753	-6.85045	-0.0937313		-65.0277	-5.66392	-0.22002		-64.73	-5.67934	0.115918
	-67.6412	-5.87047	-0.0631868		-67.5753	-5.85045	-0.0941158		-65.0277	-4.66392	-0.213723		-64.73	-4.67934	0.115994
	-67.6412	-4.87047	-0.0631853		-67.5753	-4.85045	-0.0943192		-65.0277	-3.66392	-0.206209		-64.73	-3.67934	0.116015
	-67.6412	-3.87047	-0.0641141		-67.5753	-3.85045	-0.0944563		-65.0277	-2.66392	-0.199397		-64.73	-2.67934	0.116761
	-67.6412	-2.87047	-0.0645529		-67.5753	-2.85045	-0.0954046		-65.0277	-1.66392	-0.193538		-64.73	-1.67934	0.11824
	-67.6412	-1.87047	-0.0641571		-67.5753	-1.85045	-0.0950583		-65.0277	-0.663921	-0.186602		-64.73	-0.679337	0.119096
	-67.6412	-0.870473	-0.0634545		-67.5753	-0.850446	-0.0940691		-65.0277	0.336079	-0.179464		-64.73	0.320663	0.120966
	-67.6412	0.129527	-0.0634244		-67.5753	0.149554	-0.0930525		-65.0277	1.33608	-0.173134		-64.73	1.32066	0.121968
	-67.6412	1.12953	-0.0639038		-67.5753	1.14955	-0.0931572		-65.0277	2.33608	-0.168216		-64.73	2.32066	0.120777
	-67.6412	2.12953	-0.0632669		-67.5753	2.14955	-0.0926616		-65.0277	3.33608	-0.163584		-64.73	3.32066	0.116892
	-67.6412	3.12953	-0.0625127		-67.5753	3.14955	-0.0918704		-65.0277	4.33608	-0.15953		-64.73	4.32066	0.111456
	-67.6412	4.12953	-0.0626935		-67.5753	4.14955	-0.0908913		-65.0277	5.33608	-0.155799		-64.73	5.32066	0.104893
	-67.6412	5.12953	-0.0628619		-67.5753	5.14955	-0.0896526		-65.0277	6.33608	-0.152251		-64.73	6.32066	0.0973398
	-67.6412	6.12953	-0.0643994		-67.5753	6.14955	-0.0913807		-65.0277	7.33608	-0.150243		-64.73	7.32066	0.0890028
	-67.6412	7.12953	-0.0661427		-67.5753	7.14955	-0.0938356		-65.0277	8.33608	-0.148007		-64.73	8.32066	0.0806113
	-67.6412	8.12953	-0.0669946		-67.5753	8.14955	-0.0950113		-65.0277	9.33608	-0.145256		-64.73	9.32066	0.071743
	-67.6412	9.12953	-0.0668117		-67.5753	9.14955	-0.0954562		-65.0277	10.3361	-0.141753		-64.73	10.3207	0.0612012
	-67.6412	10.1295	-0.0673616		-67.5753	10.1496	-0.0967324		-65.0277	11.3361	-0.13915		-64.73	11.3207	0.0491699
	-67.6412	11.1295	-0.0684877		-67.5753	11.1496	-0.097831		-65.0277	12.3361	-0.13519		-64.73	12.3207	0.0418448
	-67.6412	12.1295	-0.0730596		-67.5753	12.1496	-0.103167		-65.0277	13.3361	-0.129315		-64.73	13.3207	0.0404939
	-67.6412	13.1295	-0.0832163		-67.5753	13.1496	-0.116612		-65.0277	14.3361	-0.121326		-64.73	14.3207	0.0448784
	-67.6412	14.1295	-0.0896512		-67.5753	14.1496	-0.125187		-65.0277	15.3361	-0.113438		-64.73	15.3207	0.0481963
	-67.6412	15.1295	-0.0904915		-67.5753	15.1496	-0.127316		-65.0277	16.3361	-0.105307		-64.73	16.3207	0.0500237
	-67.6412	16.1295	-0.0924608		-67.5753	16.1496	-0.129302		-65.0277	17.3361	-0.0967381		-64.73	17.3207	0.0489284
	-67.6412	17.1295	-0.0988509		-67.5753	17.1496	-0.138703		-65.0277	18.3361	-0.0875965		-64.73	18.3207	0.0372285
	-66.6412	-17.8705	-0.0492051		-66.5753	-17.8504	-0.0605455		-64.0277	-16.6639	-0.29173		-63.73	-16.6793	0.0919274
	-66.6412	-16.8705	-0.0518474		-66.5753	-16.8504	-0.0669322		-64.0277	-15.6639	-0.289146		-63.73	-15.6793	0.0934234
	-66.6412	-15.8705	-0.0544321		-66.5753	-15.8504	-0.0731773		-64.0277	-14.6639	-0.286096		-63.73	-14.6793	0.0951401
	-66.6412	-14.8705	-0.0562184		-66.5753	-14.8504	-0.0778677		-64.0277	-13.6639	-0.281843		-63.73	-13.6793	0.0978584
	-66.6412	-13.8705	-0.0572049		-66.5753	-13.8504	-0.0800082		-64.0277	-12.6639	-0.275705		-63.73	-12.6793	0.102236
	-66.6412	-12.8705	-0.0576385		-66.5753	-12.8504	-0.0805228		-64.0277	-11.6639	-0.268571		-63.73	-11.6793	0.107445
	-66.6412	-11.8705	-0.0575511		-66.5753	-11.8504	-0.0804846		-64.0277	-10.6639	-0.261155		-63.73	-10.6793	0.111187
	-66.6412	-10.8705	-0.0580462		-66.5753	-10.8504	-0.0815708		-64.0277	-9.66392	-0.253662		-63.73	-9.67934	0.1148
	-66.6412	-9.87047	-0.058548		-66.5753	-9.85045	-0.0838883		-64.0277	-8.66392	-0.246195		-63.73	-8.67934	0.119782
	-66.6412	-8.87047	-0.05854		-66.5753	-8.85045	-0.0861062		-64.0277	-7.66392	-0.238554		-63.73	-7.67934	0.120688
	-66.6412	-7.87047	-0.0591669		-66.5753	-7.85045	-0.0875279		-64.0277	-6.66392	-0.232461		-63.73	-6.67934	0.120823
	-66.6412	-6.87047	-0.0604071		-66.5753	-6.85045	-0.0899205		-64.0277	-5.66392	-0.227436		-63.73	-5.67934	0.119829
	-66.6412	-5.87047	-0.0609622		-66.5753	-5.85045	-0.0907969		-64.0277	-4.66392	-0.221413		-63.73	-4.67934	0.115764
	-66.6412	-4.87047	-0.0614664		-66.5753	-4.85045	-0.0911814		-64.0277	-3.66392	-0.214908		-63.73	-3.67934	0.112474
	-66.6412	-3.87047	-0.0624186		-66.5753	-3.85045	-0.0924872		-64.0277	-2.66392	-0.20784		-63.73	-2.67934	0.110246
	-66.6412	-2.87047	-0.0631969		-66.5753	-2.85045	-0.0938807		-64.0277	-1.66392	-0.200784		-63.73	-1.67934	0.108885
	-66.6412	-1.87047	-0.0633514		-66.5753	-1.85045	-0.0943907		-64.0277	-0.663921	-0.196039		-63.73	-0.679337	0.106939
	-66.6412	-0.870473	-0.0635227		-66.5753	-0.850446	-0.0949103		-64.0277	0.336079	-0.190259		-63.73	0.320663	0.104469
	-66.6412	0.129527	-0.0632885		-66.5753	0.149554	-0.094718		-64.0277	1.33608	-0.184807		-63.73	1.32066	0.101675
	-66.6412	1.12953	-0.0634978		-66.5753	1.14955	-0.0948998		-64.0277	2.33608	-0.180269		-63.73	2.32066	0.0984704
	-66.6412	2.12953	-0.0634179		-66.5753	2.14955	-0.0952785		-64.0277	3.33608	-0.175003		-63.73	3.32066	0.095134
	-66.6412	3.12953	-0.0629889		-66.5753	3.14955	-0.0948831		-64.0277	4.33608	-0.16967		-63.73	4.32066	0.0907875
	-66.6412	4.12953	-0.0634811		-66.5753	4.14955	-0.0948381		-64.0277	5.33608	-0.164949		-63.73	5.32066	0.0846886
	-66.6412	5.12953	-0.0644772		-66.5753	5.14955	-0.0955597		-64.0277	6.33608	-0.161488		-63.73	6.32066	0.075857
	-66.6412	6.12953	-0.0657735		-66.5753	6.14955	-0.0974208		-64.0277	7.33608	-0.159912		-63.73	7.32066	0.0642517
	-66.6412	7.12953	-0.0675342		-66.5753	7.14955	-0.100384		-64.0277	8.33608	-0.157509		-63.73	8.32066	0.0539497
	-66.6412	8.12953	-0.0690863		-66.5753	8.14955	-0.103134		-64.0277	9.33608	-0.154003		-63.73	9.32066	0.044869
	-66.6412	9.12953	-0.0695782		-66.5753	9.14955	-0.104861		-64.0277	10.3361	-0.148953		-63.73	10.3207	0.036505
	-66.6412	10.1295	-0.0702865		-66.5753	10.1496	-0.106296		-64.0277	11.3361	-0.14434		-63.73	11.3207	0.0273642
	-66.6412	11.1295	-0.0721689		-66.5753	11.1496	-0.10834		-64.0277	12.3361	-0.139818		-63.73	12.3207	0.0200112
	-66.6412	12.1295	-0.0766332		-66.5753	12.1496	-0.114405		-64.0277	13.3361	-0.134692		-63.73	13.3207	0.0157657
	-66.6412	13.1295	-0.0857431		-66.5753	13.1496	-0.126056		-64.0277	14.3361	-0.126693		-63.73	14.3207	0.0179029
	-66.6412	14.1295	-0.093075		-66.5753	14.1496	-0.135371		-64.0277	15.3361	-0.118911		-63.73	15.3207	0.0201296
	-66.6412	15.1295	-0.0922912		-66.5753	15.1496	-0.136956		-64.0277	16.3361	-0.111461		-63.73	16.3207	0.0214042
	-66.6412	16.1295	-0.0959888		-66.5753	16.1496	-0.142197		-64.0277	17.3361	-0.104157		-63.73	17.3207	0.0205281
	-66.6412	17.1295	-0.109278		-66.5753	17.1496	-0.164756		-64.0277	18.3361	-0.0956198		-63.73	18.3207	0.0116382
	-65.6412	-17.8705	-0.0508135		-65.5753	-17.8504	-0.0575126		-63.0277	-16.6639	-0.305244		-62.73	-16.6793	0.116109
	-65.6412	-16.8705	-0.052044		-65.5753	-16.8504	-0.0633697		-63.0277	-15.6639	-0.303073		-62.73	-15.6793	0.115731
	-65.6412	-15.8705	-0.0533176		-65.5753	-15.8504	-0.0691035		-63.0277	-14.6639	-0.299025		-62.73	-14.6793	0.116966
	-65.6412	-14.8705	-0.0547356		-65.5753	-14.8504	-0.074734		-63.0277	-13.6639	-0.293612		-62.73	-13.6793	0.119988
	-65.6412	-13.8705	-0.0561573		-65.5753	-13.8504	-0.0794708		-63.0277	-12.6639	-0.28683		-62.73	-12.6793	0.12494
	-65.6412	-12.8705	-0.0571741		-65.5753	-12.8504	-0.0811296		-63.0277	-11.6639	-0.278871		-62.73	-11.6793	0.128833
	-65.6412	-11.8705	-0.0576136		-65.5753	-11.8504	-0.0822085		-63.0277	-10.6639	-0.270282		-62.73	-10.6793	0.13151
	-65.6412	-10.8705	-0.0581978		-65.5753	-10.8504	-0.0840506		-63.0277	-9.66392	-0.261648		-62.73	-9.67934	0.134044
	-65.6412	-9.87047	-0.0583694		-65.5753	-9.85045	-0.0851402		-63.0277	-8.66392	-0.253591		-62.73	-8.67934	0.137713
	-65.6412	-8.87047	-0.058188		-65.5753	-8.85045	-0.0854018		-63.0277	-7.66392	-0.246656		-62.73	-7.67934	0.134972
	-65.6412	-7.87047	-0.0583742		-65.5753	-7.85045	-0.0854922		-63.0277	-6.66392	-0.239555		-62.73	-6.67934	0.133496
	-65.6412	-6.87047	-0.0595353		-65.5753	-6.85045	-0.0873902		-63.0277	-5.66392	-0.2324		-62.73	-5.67934	0.131902
	-65.6412	-5.87047	-0.0600046		-65.5753	-5.85045	-0.0878961		-63.0277	-4.66392	-0.225866		-62.73	-4.67934	0.125008
	-65.6412	-4.87047	-0.0604511		-65.5753	-4.85045	-0.0881811		-63.0277	-3.66392	-0.219806		-62.73	-3.67934	0.119679
	-65.6412	-3.87047	-0.0613594		-65.5753	-3.85045	-0.0904405		-63.0277	-2.66392	-0.212659		-62.73	-2.67934	0.114941
	-65.6412	-2.87047	-0.0625091		-65.5753	-2.85045	-0.093277		-63.0277	-1.66392	-0.205117		-62.73	-1.67934	0.110463
	-65.6412	-1.87047	-0.062798		-65.5753	-1.85045	-0.0942814		-63.0277	-0.663921	-0.203083		-62.73	-0.679337	0.105136
	-65.6412	-0.870473	-0.063372		-65.5753	-0.850446	-0.0960021		-63.0277	0.336079	-0.198655		-62.73	0.320663	0.0975355
	-65.6412	0.129527	-0.0637309		-65.5753	0.149554	-0.0978741		-63.0277	1.33608	-0.194		-62.73	1.32066	0.0900258
	-65.6412	1.12953	-0.0638449		-65.5753	1.14955	-0.0981779		-63.0277	2.33608	-0.189852		-62.73	2.32066	0.0837994
	-65.6412	2.12953	-0.0637048		-65.5753	2.14955	-0.0982889		-63.0277	3.33608	-0.185208		-62.73	3.32066	0.0785753
	-65.6412	3.12953	-0.0635442		-65.5753	3.14955	-0.0984016		-63.0277	4.33608	-0.178893		-62.73	4.32066	0.0743209
	-65.6412	4.12953	-0.0645185		-65.5753	4.14955	-0.0997533		-63.0277	5.33608	-0.172962		-62.73	5.32066	0.0688387
	-65.6412	5.12953	-0.0662825		-65.5753	5.14955	-0.102072		-63.0277	6.33608	-0.169021		-62.73	6.32066	0.0604756
	-65.6412	6.12953	-0.0671985		-65.5753	6.14955	-0.103477		-63.0277	7.33608	-0.167173		-62.73	7.32066	0.0475143
	-65.6412	7.12953	-0.0680439		-65.5753	7.14955	-0.105286		-63.0277	8.33608	-0.163641		-62.73	8.32066	0.0368127
	-65.6412	8.12953	-0.069326		-65.5753	8.14955	-0.108076		-63.0277	9.33608	-0.159032		-62.73	9.32066	0.0274865
	-65.6412	9.12953	-0.070439		-65.5753	9.14955	-0.110346		-63.0277	10.3361	-0.153989		-62.73	10.3207	0.0192846
	-65.6412	10.1295	-0.0711648		-65.5753	10.1496	-0.111191		-63.0277	11.3361	-0.148206		-62.73	11.3207	0.0119563
	-65.6412	11.1295	-0.0731652		-65.5753	11.1496	-0.113752		-63.0277	12.3361	-0.143491		-62.73	12.3207	0.00385536
	-65.6412	12.1295	-0.0775261		-65.5753	12.1496	-0.119913		-63.0277	13.3361	-0.139302		-62.73	13.3207	-0.00403516
	-65.6412	13.1295	-0.0816617		-65.5753	13.1496	-0.125279		-63.0277	14.3361	-0.133501		-62.73	14.3207	-0.00788717
	-65.6412	14.1295	-0.0870744		-65.5753	14.1496	-0.132503		-63.0277	15.3361	-0.125552		-62.73	15.3207	-0.00774639
	-65.6412	15.1295	-0.0905108		-65.5753	15.1496	-0.139221		-63.0277	16.3361	-0.117778		-62.73	16.3207	-0.00720784
	-65.6412	16.1295	-0.0985525		-65.5753	16.1496	-0.150792		-63.0277	17.3361	-0.110601		-62.73	17.3207	-0.00726809
	-65.6412	17.1295	-0.110012		-65.5753	17.1496	-0.169701		-63.0277	18.3361	-0.103432		-62.73	18.3207	-0.011191
	-64.6412	-17.8705	-0.0475297		-64.5753	-17.8504	-0.0520695		-62.0277	-16.6639	-0.318962		-61.73	-16.6793	0.143418
	-64.6412	-16.8705	-0.0493741		-64.5753	-16.8504	-0.0590365		-62.0277	-15.6639	-0.317079		-61.73	-15.6793	0.141177
	-64.6412	-15.8705	-0.0512319		-64.5753	-15.8504	-0.0659437		-62.0277	-14.6639	-0.311651		-61.73	-14.6793	0.142384
	-64.6412	-14.8705	-0.0530117		-64.5753	-14.8504	-0.072597		-62.0277	-13.6639	-0.304958		-61.73	-13.6793	0.14582
	-64.6412	-13.8705	-0.0546986		-64.5753	-13.8504	-0.0783555		-62.0277	-12.6639	-0.297803		-61.73	-12.6793	0.151251
	-64.6412	-12.8705	-0.056416		-64.5753	-12.8504	-0.081663		-62.0277	-11.6639	-0.288328		-61.73	-11.6793	0.153513
	-64.6412	-11.8705	-0.0578092		-64.5753	-11.8504	-0.0847029		-62.0277	-10.6639	-0.278489		-61.73	-10.6793	0.157223
	-64.6412	-10.8705	-0.0589295		-64.5753	-10.8504	-0.0877961		-62.0277	-9.66392	-0.268906		-61.73	-9.67934	0.159618
	-64.6412	-9.87047	-0.0589622		-64.5753	-9.85045	-0.0885221		-62.0277	-8.66392	-0.260247		-61.73	-8.67934	0.158164
	-64.6412	-8.87047	-0.0586561		-64.5753	-8.85045	-0.0879752		-62.0277	-7.66392	-0.25182		-61.73	-7.67934	0.154797
	-64.6412	-7.87047	-0.05843		-64.5753	-7.85045	-0.0870917		-62.0277	-6.66392	-0.243762		-61.73	-6.67934	0.152825
	-64.6412	-6.87047	-0.0586516		-64.5753	-6.85045	-0.0874805		-62.0277	-5.66392	-0.23586		-61.73	-5.67934	0.150191
	-64.6412	-5.87047	-0.0588051		-64.5753	-5.85045	-0.0873447		-62.0277	-4.66392	-0.227647		-61.73	-4.67934	0.142492
	-64.6412	-4.87047	-0.0595693		-64.5753	-4.85045	-0.0888296		-62.0277	-3.66392	-0.219896		-61.73	-3.67934	0.137328
	-64.6412	-3.87047	-0.0609663		-64.5753	-3.85045	-0.0926084		-62.0277	-2.66392	-0.21374		-61.73	-2.67934	0.130638
	-64.6412	-2.87047	-0.0623619		-64.5753	-2.85045	-0.0957702		-62.0277	-1.66392	-0.209123		-61.73	-1.67934	0.122416
	-64.6412	-1.87047	-0.0627148		-64.5753	-1.85045	-0.0965697		-62.0277	-0.663921	-0.204685		-61.73	-0.679337	0.114979
	-64.6412	-0.870473	-0.0632536		-64.5753	-0.850446	-0.0986043		-62.0277	0.336079	-0.200194		-61.73	0.320663	0.104446
	-64.6412	0.129527	-0.0639733		-64.5753	0.149554	-0.101281		-62.0277	1.33608	-0.196802		-61.73	1.32066	0.0924085
	-64.6412	1.12953	-0.0639793		-64.5753	1.14955	-0.101717		-62.0277	2.33608	-0.194692		-61.73	2.32066	0.0798343
	-64.6412	2.12953	-0.0641899		-64.5753	2.14955	-0.102085		-62.0277	3.33608	-0.189739		-61.73	3.32066	0.0711073
	-64.6412	3.12953	-0.0648581		-64.5753	3.14955	-0.103044		-62.0277	4.33608	-0.18426		-61.73	4.32066	0.0645273
	-64.6412	4.12953	-0.0661026		-64.5753	4.14955	-0.105293		-62.0277	5.33608	-0.178541		-61.73	5.32066	0.0585356
	-64.6412	5.12953	-0.0676679		-64.5753	5.14955	-0.107814		-62.0277	6.33608	-0.172686		-61.73	6.32066	0.0524499
	-64.6412	6.12953	-0.0684143		-64.5753	6.14955	-0.108727		-62.0277	7.33608	-0.169119		-61.73	7.32066	0.0422849
	-64.6412	7.12953	-0.0679552		-64.5753	7.14955	-0.108326		-62.0277	8.33608	-0.165228		-61.73	8.32066	0.0319523
	-64.6412	8.12953	-0.0681313		-64.5753	8.14955	-0.109074		-62.0277	9.33608	-0.160711		-61.73	9.32066	0.0219543
	-64.6412	9.12953	-0.0693176		-64.5753	9.14955	-0.110976		-62.0277	10.3361	-0.155116		-61.73	10.3207	0.0131844
	-64.6412	10.1295	-0.0704251		-64.5753	10.1496	-0.112681		-62.0277	11.3361	-0.150785		-61.73	11.3207	0.00353135
	-64.6412	11.1295	-0.0725641		-64.5753	11.1496	-0.116148		-62.0277	12.3361	-0.146806		-61.73	12.3207	-0.00661553
	-64.6412	12.1295	-0.0756667		-64.5753	12.1496	-0.121048		-62.0277	13.3361	-0.142943		-61.73	13.3207	-0.0166909
	-64.6412	13.1295	-0.0773719		-64.5753	13.1496	-0.123745		-62.0277	14.3361	-0.138585		-61.73	14.3207	-0.0249257
	-64.6412	14.1295	-0.0795127		-64.5753	14.1496	-0.127348		-62.0277	15.3361	-0.132512		-61.73	15.3207	-0.0301978
	-64.6412	15.1295	-0.0853576		-64.5753	15.1496	-0.136494		-62.0277	16.3361	-0.125581		-61.73	16.3207	-0.0330091
	-64.6412	16.1295	-0.0922333		-64.5753	16.1496	-0.147841		-62.0277	17.3361	-0.11816		-61.73	17.3207	-0.033697
	-64.6412	17.1295	-0.0967169		-64.5753	17.1496	-0.155753		-62.0277	18.3361	-0.110794		-61.73	18.3207	-0.0330842
	-63.6412	-17.8705	-0.0456103		-63.5753	-17.8504	-0.0515255		-61.0277	-16.6639	-0.333265		-60.73	-16.6793	0.17257
	-63.6412	-16.8705	-0.0476291		-63.5753	-16.8504	-0.0579276		-61.0277	-15.6639	-0.329704		-60.73	-15.6793	0.172196
	-63.6412	-15.8705	-0.0486054		-63.5753	-15.8504	-0.0638008		-61.0277	-14.6639	-0.32328		-60.73	-14.6793	0.174922
	-63.6412	-14.8705	-0.0505775		-63.5753	-14.8504	-0.069647		-61.0277	-13.6639	-0.315958		-60.73	-13.6793	0.17866
	-63.6412	-13.8705	-0.0525888		-63.5753	-13.8504	-0.0758809		-61.0277	-12.6639	-0.308244		-60.73	-12.6793	0.182967
	-63.6412	-12.8705	-0.0546677		-63.5753	-12.8504	-0.0803571		-61.0277	-11.6639	-0.296225		-60.73	-11.6793	0.187587
	-63.6412	-11.8705	-0.0561148		-63.5753	-11.8504	-0.0830903		-61.0277	-10.6639	-0.285293		-60.73	-10.6793	0.18994
	-63.6412	-10.8705	-0.0572171		-63.5753	-10.8504	-0.0856738		-61.0277	-9.66392	-0.274482		-60.73	-9.67934	0.190279
	-63.6412	-9.87047	-0.0576555		-63.5753	-9.85045	-0.0871166		-61.0277	-8.66392	-0.262991		-60.73	-8.67934	0.188669
	-63.6412	-8.87047	-0.0583396		-63.5753	-8.85045	-0.0888411		-61.0277	-7.66392	-0.254632		-60.73	-7.67934	0.186144
	-63.6412	-7.87047	-0.0591354		-63.5753	-7.85045	-0.0911751		-61.0277	-6.66392	-0.24584		-60.73	-6.67934	0.181962
	-63.6412	-6.87047	-0.0594542		-63.5753	-6.85045	-0.0926845		-61.0277	-5.66392	-0.236291		-60.73	-5.67934	0.176928
	-63.6412	-5.87047	-0.0596495		-63.5753	-5.85045	-0.0925752		-61.0277	-4.66392	-0.225646		-60.73	-4.67934	0.171913
	-63.6412	-4.87047	-0.0607053		-63.5753	-4.85045	-0.0949968		-61.0277	-3.66392	-0.218235		-60.73	-3.67934	0.164661
	-63.6412	-3.87047	-0.0619693		-63.5753	-3.85045	-0.0986645		-61.0277	-2.66392	-0.212158		-60.73	-2.67934	0.155559
	-63.6412	-2.87047	-0.0628393		-63.5753	-2.85045	-0.100955		-61.0277	-1.66392	-0.207193		-60.73	-1.67934	0.144722
	-63.6412	-1.87047	-0.0632896		-63.5753	-1.85045	-0.101536		-61.0277	-0.663921	-0.203557		-60.73	-0.679337	0.13219
	-63.6412	-0.870473	-0.0637271		-63.5753	-0.850446	-0.102793		-61.0277	0.336079	-0.199625		-60.73	0.320663	0.117605
	-63.6412	0.129527	-0.0643805		-63.5753	0.149554	-0.104763		-61.0277	1.33608	-0.196248		-60.73	1.32066	0.102576
	-63.6412	1.12953	-0.064365		-63.5753	1.14955	-0.105241		-61.0277	2.33608	-0.193618		-60.73	2.32066	0.0877507
	-63.6412	2.12953	-0.0645813		-63.5753	2.14955	-0.105883		-61.0277	3.33608	-0.190688		-60.73	3.32066	0.0744926
	-63.6412	3.12953	-0.0657871		-63.5753	3.14955	-0.10775		-61.0277	4.33608	-0.186388		-60.73	4.32066	0.0625458
	-63.6412	4.12953	-0.0668649		-63.5753	4.14955	-0.110195		-61.0277	5.33608	-0.181291		-60.73	5.32066	0.0538076
	-63.6412	5.12953	-0.0677525		-63.5753	5.14955	-0.111992		-61.0277	6.33608	-0.175672		-60.73	6.32066	0.0491505
	-63.6412	6.12953	-0.0686337		-63.5753	6.14955	-0.112888		-61.0277	7.33608	-0.170253		-60.73	7.32066	0.042013
	-63.6412	7.12953	-0.0684385		-63.5753	7.14955	-0.112711		-61.0277	8.33608	-0.164998		-60.73	8.32066	0.0331985
	-63.6412	8.12953	-0.0682406		-63.5753	8.14955	-0.11252		-61.0277	9.33608	-0.160029		-60.73	9.32066	0.0231107
	-63.6412	9.12953	-0.0687114		-63.5753	9.14955	-0.113207		-61.0277	10.3361	-0.155459		-60.73	10.3207	0.0120229
	-63.6412	10.1295	-0.0695373		-63.5753	10.1496	-0.114937		-61.0277	11.3361	-0.150724		-60.73	11.3207	0.0022925
	-63.6412	11.1295	-0.071182		-63.5753	11.1496	-0.11773		-61.0277	12.3361	-0.147015		-60.73	12.3207	-0.00801832
	-63.6412	12.1295	-0.0728468		-63.5753	12.1496	-0.120531		-61.0277	13.3361	-0.143732		-60.73	13.3207	-0.0188367
	-63.6412	13.1295	-0.073567		-63.5753	13.1496	-0.122593		-61.0277	14.3361	-0.139572		-60.73	14.3207	-0.0295843
	-63.6412	14.1295	-0.0755312		-63.5753	14.1496	-0.127077		-61.0277	15.3361	-0.135381		-60.73	15.3207	-0.039915
	-63.6412	15.1295	-0.077467		-63.5753	15.1496	-0.131801		-61.0277	16.3361	-0.13027		-60.73	16.3207	-0.0477234
	-63.6412	16.1295	-0.077349		-63.5753	16.1496	-0.13526		-61.0277	17.3361	-0.124144		-60.73	17.3207	-0.0520097
	-63.6412	17.1295	-0.0778555		-63.5753	17.1496	-0.138446		-61.0277	18.3361	-0.117343		-60.73	18.3207	-0.0506567
	-62.6412	-17.8705	-0.0453584		-62.5753	-17.8504	-0.0511438		-60.0277	-16.6639	-0.345754		-59.73	-16.6793	0.210157
	-62.6412	-16.8705	-0.047368		-62.5753	-16.8504	-0.0575113		-60.0277	-15.6639	-0.340832		-59.73	-15.6793	0.212542
	-62.6412	-15.8705	-0.0475983		-62.5753	-15.8504	-0.0644579		-60.0277	-14.6639	-0.334646		-59.73	-14.6793	0.215552
	-62.6412	-14.8705	-0.049928		-62.5753	-14.8504	-0.069949		-60.0277	-13.6639	-0.326071		-59.73	-13.6793	0.219705
	-62.6412	-13.8705	-0.0514977		-62.5753	-13.8504	-0.0748161		-60.0277	-12.6639	-0.314756		-59.73	-12.6793	0.224827
	-62.6412	-12.8705	-0.0530766		-62.5753	-12.8504	-0.0786204		-60.0277	-11.6639	-0.301636		-59.73	-11.6793	0.228358
	-62.6412	-11.8705	-0.0549741		-62.5753	-11.8504	-0.0819509		-60.0277	-10.6639	-0.289693		-59.73	-10.6793	0.228704
	-62.6412	-10.8705	-0.0564271		-62.5753	-10.8504	-0.0847008		-60.0277	-9.66392	-0.277545		-59.73	-9.67934	0.227906
	-62.6412	-9.87047	-0.0573142		-62.5753	-9.85045	-0.0868359		-60.0277	-8.66392	-0.264325		-59.73	-8.67934	0.226928
	-62.6412	-8.87047	-0.0586947		-62.5753	-8.85045	-0.0906647		-60.0277	-7.66392	-0.254876		-59.73	-7.67934	0.221559
	-62.6412	-7.87047	-0.0603817		-62.5753	-7.85045	-0.09597		-60.0277	-6.66392	-0.244986		-59.73	-6.67934	0.215538
	-62.6412	-6.87047	-0.0611164		-62.5753	-6.85045	-0.0987579		-60.0277	-5.66392	-0.234925		-59.73	-5.67934	0.208892
	-62.6412	-5.87047	-0.061483		-62.5753	-5.85045	-0.0991761		-60.0277	-4.66392	-0.225494		-59.73	-4.67934	0.20132
	-62.6412	-4.87047	-0.0622621		-62.5753	-4.85045	-0.101292		-60.0277	-3.66392	-0.21585		-59.73	-3.67934	0.193712
	-62.6412	-3.87047	-0.0630629		-62.5753	-3.85045	-0.103872		-60.0277	-2.66392	-0.208603		-59.73	-2.67934	0.183819
	-62.6412	-2.87047	-0.0635865		-62.5753	-2.85045	-0.10545		-60.0277	-1.66392	-0.203651		-59.73	-1.67934	0.170919
	-62.6412	-1.87047	-0.0641884		-62.5753	-1.85045	-0.106183		-60.0277	-0.663921	-0.20036		-59.73	-0.679337	0.153338
	-62.6412	-0.870473	-0.0648105		-62.5753	-0.850446	-0.107228		-60.0277	0.336079	-0.196081		-59.73	0.320663	0.137526
	-62.6412	0.129527	-0.0653329		-62.5753	0.149554	-0.108813		-60.0277	1.33608	-0.192652		-59.73	1.32066	0.12092
	-62.6412	1.12953	-0.0650302		-62.5753	1.14955	-0.109037		-60.0277	2.33608	-0.190316		-59.73	2.32066	0.103229
	-62.6412	2.12953	-0.0648604		-62.5753	2.14955	-0.109708		-60.0277	3.33608	-0.187776		-59.73	3.32066	0.0861109
	-62.6412	3.12953	-0.0657834		-62.5753	3.14955	-0.111912		-60.0277	4.33608	-0.185256		-59.73	4.32066	0.0683556
	-62.6412	4.12953	-0.0667258		-62.5753	4.14955	-0.114256		-60.0277	5.33608	-0.181979		-59.73	5.32066	0.0539921
	-62.6412	5.12953	-0.0669456		-62.5753	5.14955	-0.115102		-60.0277	6.33608	-0.177564		-59.73	6.32066	0.0452225
	-62.6412	6.12953	-0.067183		-62.5753	6.14955	-0.115518		-60.0277	7.33608	-0.172332		-59.73	7.32066	0.0374457
	-62.6412	7.12953	-0.0681543		-62.5753	7.14955	-0.117107		-60.0277	8.33608	-0.166664		-59.73	8.32066	0.0290005
	-62.6412	8.12953	-0.0689551		-62.5753	8.14955	-0.118136		-60.0277	9.33608	-0.161193		-59.73	9.32066	0.0195457
	-62.6412	9.12953	-0.0690387		-62.5753	9.14955	-0.118327		-60.0277	10.3361	-0.156525		-59.73	10.3207	0.00877973
	-62.6412	10.1295	-0.0689928		-62.5753	10.1496	-0.11858		-60.0277	11.3361	-0.151494		-59.73	11.3207	7.26279e-05
	-62.6412	11.1295	-0.0692021		-62.5753	11.1496	-0.118364		-60.0277	12.3361	-0.14717		-59.73	12.3207	-0.00904036
	-62.6412	12.1295	-0.0682343		-62.5753	12.1496	-0.116877		-60.0277	13.3361	-0.143385		-59.73	13.3207	-0.018925
	-62.6412	13.1295	-0.0674732		-62.5753	13.1496	-0.117498		-60.0277	14.3361	-0.139399		-59.73	14.3207	-0.0298541
	-62.6412	14.1295	-0.0694925		-62.5753	14.1496	-0.122975		-60.0277	15.3361	-0.13608		-59.73	15.3207	-0.0425547
	-62.6412	15.1295	-0.0695322		-62.5753	15.1496	-0.125981		-60.0277	16.3361	-0.132271		-59.73	16.3207	-0.0536185
	-62.6412	16.1295	-0.0671444		-62.5753	16.1496	-0.126028		-60.0277	17.3361	-0.127548		-59.73	17.3207	-0.0614185
	-62.6412	17.1295	-0.0654551		-62.5753	17.1496	-0.126729		-60.0277	18.3361	-0.121248		-59.73	18.3207	-0.0621403
	-61.6412	-17.8705	-0.0451062		-61.5753	-17.8504	-0.0507612		-59.0277	-16.6639	-0.356568		-58.73	-16.6793	0.259927
	-61.6412	-16.8705	-0.0471067		-61.5753	-16.8504	-0.0570941		-59.0277	-15.6639	-0.351614		-58.73	-15.6793	0.263294
	-61.6412	-15.8705	-0.0511069		-61.5753	-15.8504	-0.0714476		-59.0277	-14.6639	-0.343695		-58.73	-14.6793	0.265935
	-61.6412	-14.8705	-0.052982		-61.5753	-14.8504	-0.0755386		-59.0277	-13.6639	-0.332742		-58.73	-13.6793	0.269948
	-61.6412	-13.8705	-0.0527718		-61.5753	-13.8504	-0.0767555		-59.0277	-12.6639	-0.318805		-58.73	-12.6793	0.275213
	-61.6412	-12.8705	-0.0531955		-61.5753	-12.8504	-0.07886		-59.0277	-11.6639	-0.305097		-58.73	-11.6793	0.275735
	-61.6412	-11.8705	-0.0557837		-61.5753	-11.8504	-0.0840176		-59.0277	-10.6639	-0.291649		-58.73	-10.6793	0.275155
	-61.6412	-10.8705	-0.0574817		-61.5753	-10.8504	-0.0872074		-59.0277	-9.66392	-0.278278		-58.73	-9.67934	0.273513
	-61.6412	-9.87047	-0.0583608		-61.5753	-9.85045	-0.0885257		-59.0277	-8.66392	-0.264829		-58.73	-8.67934	0.270566
	-61.6412	-8.87047	-0.0596833		-61.5753	-8.85045	-0.0924189		-59.0277	-7.66392	-0.252914		-58.73	-7.67934	0.262794
	-61.6412	-7.87047	-0.0614843		-61.5753	-7.85045	-0.0989091		-59.0277	-6.66392	-0.242259		-58.73	-6.67934	0.254193
	-61.6412	-6.87047	-0.0622767		-61.5753	-6.85045	-0.102175		-59.0277	-5.66392	-0.232494		-58.73	-5.67934	0.244969
	-61.6412	-5.87047	-0.0623057		-61.5753	-5.85045	-0.102701		-59.0277	-4.66392	-0.223597		-58.73	-4.67934	0.234542
	-61.6412	-4.87047	-0.0629659		-61.5753	-4.85045	-0.104772		-59.0277	-3.66392	-0.211845		-58.73	-3.67934	0.22572
	-61.6412	-3.87047	-0.064003		-61.5753	-3.85045	-0.107598		-59.0277	-2.66392	-0.20339		-58.73	-2.67934	0.214661
	-61.6412	-2.87047	-0.0645512		-61.5753	-2.85045	-0.109351		-59.0277	-1.66392	-0.198195		-58.73	-1.67934	0.200235
	-61.6412	-1.87047	-0.0649617		-61.5753	-1.85045	-0.109935		-59.0277	-0.663921	-0.194746		-58.73	-0.679337	0.180043
	-61.6412	-0.870473	-0.0657369		-61.5753	-0.850446	-0.111095		-59.0277	0.336079	-0.189991		-58.73	0.320663	0.163031
	-61.6412	0.129527	-0.0662344		-61.5753	0.149554	-0.112628		-59.0277	1.33608	-0.186405		-58.73	1.32066	0.144914
	-61.6412	1.12953	-0.066073		-61.5753	1.14955	-0.112885		-59.0277	2.33608	-0.184254		-58.73	2.32066	0.124832
	-61.6412	2.12953	-0.0660003		-61.5753	2.14955	-0.114027		-59.0277	3.33608	-0.181525		-58.73	3.32066	0.104459
	-61.6412	3.12953	-0.066507		-61.5753	3.14955	-0.116558		-59.0277	4.33608	-0.180774		-58.73	4.32066	0.0816823
	-61.6412	4.12953	-0.0669854		-61.5753	4.14955	-0.118754		-59.0277	5.33608	-0.179867		-58.73	5.32066	0.0605933
	-61.6412	5.12953	-0.0666509		-61.5753	5.14955	-0.119185		-59.0277	6.33608	-0.177717		-58.73	6.32066	0.0433997
	-61.6412	6.12953	-0.0662026		-61.5753	6.14955	-0.119245		-59.0277	7.33608	-0.17438		-58.73	7.32066	0.0310201
	-61.6412	7.12953	-0.0673265		-61.5753	7.14955	-0.120932		-59.0277	8.33608	-0.169729		-58.73	8.32066	0.0204026
	-61.6412	8.12953	-0.0687158		-61.5753	8.14955	-0.122602		-59.0277	9.33608	-0.164372		-58.73	9.32066	0.0107624
	-61.6412	9.12953	-0.0688304		-61.5753	9.14955	-0.122758		-59.0277	10.3361	-0.158719		-58.73	10.3207	0.00186176
	-61.6412	10.1295	-0.0679617		-61.5753	10.1496	-0.121189		-59.0277	11.3361	-0.15383		-58.73	11.3207	-0.0052914
	-61.6412	11.1295	-0.0668351		-61.5753	11.1496	-0.118311		-59.0277	12.3361	-0.148362		-58.73	12.3207	-0.012514
	-61.6412	12.1295	-0.0644447		-61.5753	12.1496	-0.1147		-59.0277	13.3361	-0.143005		-58.73	13.3207	-0.0202436
	-61.6412	13.1295	-0.0638618		-61.5753	13.1496	-0.116556		-59.0277	14.3361	-0.139179		-58.73	14.3207	-0.0290986
	-61.6412	14.1295	-0.0654813		-61.5753	14.1496	-0.121468		-59.0277	15.3361	-0.135621		-58.73	15.3207	-0.0409298
	-61.6412	15.1295	-0.0654105		-61.5753	15.1496	-0.123629		-59.0277	16.3361	-0.1319		-58.73	16.3207	-0.0521307
	-61.6412	16.1295	-0.0634438		-61.5753	16.1496	-0.123045		-59.0277	17.3361	-0.127565		-58.73	17.3207	-0.0614824
	-61.6412	17.1295	-0.0607696		-61.5753	17.1496	-0.122413		-59.0277	18.3361	-0.120793		-58.73	18.3207	-0.0656751
	-60.6412	-17.8705	-0.0448538		-60.5753	-17.8504	-0.0503778		-58.0277	-16.6639	-0.365778		-57.73	-16.6793	0.323671
	-60.6412	-16.8705	-0.0468451		-60.5753	-16.8504	-0.0566761		-58.0277	-15.6639	-0.360316		-57.73	-15.6793	0.326004
	-60.6412	-15.8705	-0.054394		-60.5753	-15.8504	-0.0772021		-58.0277	-14.6639	-0.34897		-57.73	-14.6793	0.328266
	-60.6412	-14.8705	-0.0555225		-60.5753	-14.8504	-0.0797344		-58.0277	-13.6639	-0.335243		-57.73	-13.6793	0.331208
	-60.6412	-13.8705	-0.0553936		-60.5753	-13.8504	-0.0808004		-58.0277	-12.6639	-0.32023		-57.73	-12.6793	0.334574
	-60.6412	-12.8705	-0.055508		-60.5753	-12.8504	-0.0825904		-58.0277	-11.6639	-0.305698		-57.73	-11.6793	0.331803
	-60.6412	-11.8705	-0.0571047		-60.5753	-11.8504	-0.0863232		-58.0277	-10.6639	-0.290652		-57.73	-10.6793	0.33051
	-60.6412	-10.8705	-0.0579874		-60.5753	-10.8504	-0.0880056		-58.0277	-9.66392	-0.276504		-57.73	-9.67934	0.327054
	-60.6412	-9.87047	-0.0584734		-60.5753	-9.85045	-0.0883266		-58.0277	-8.66392	-0.26393		-57.73	-8.67934	0.319416
	-60.6412	-8.87047	-0.0597205		-60.5753	-8.85045	-0.0923493		-58.0277	-7.66392	-0.248819		-57.73	-7.67934	0.310838
	-60.6412	-7.87047	-0.0619482		-60.5753	-7.85045	-0.100453		-58.0277	-6.66392	-0.237613		-57.73	-6.67934	0.29887
	-60.6412	-6.87047	-0.0629774		-60.5753	-6.85045	-0.104864		-58.0277	-5.66392	-0.228154		-57.73	-5.67934	0.285707
	-60.6412	-5.87047	-0.0632577		-60.5753	-5.85045	-0.105728		-58.0277	-4.66392	-0.217442		-57.73	-4.67934	0.274439
	-60.6412	-4.87047	-0.0640528		-60.5753	-4.85045	-0.1074		-58.0277	-3.66392	-0.205349		-57.73	-3.67934	0.262559
	-60.6412	-3.87047	-0.0651373		-60.5753	-3.85045	-0.11066		-58.0277	-2.66392	-0.196344		-57.73	-2.67934	0.248928
	-60.6412	-2.87047	-0.0658008		-60.5753	-2.85045	-0.112897		-58.0277	-1.66392	-0.190289		-57.73	-1.67934	0.232918
	-60.6412	-1.87047	-0.0659369		-60.5753	-1.85045	-0.113283		-58.0277	-0.663921	-0.186259		-57.73	-0.679337	0.214249
	-60.6412	-0.870473	-0.0666573		-60.5753	-0.850446	-0.114772		-58.0277	0.336079	-0.181515		-57.73	0.320663	0.193552
	-60.6412	0.129527	-0.0671823		-60.5753	0.149554	-0.116085		-58.0277	1.33608	-0.177529		-57.73	1.32066	0.172494
	-60.6412	1.12953	-0.0672151		-60.5753	1.14955	-0.116531		-58.0277	2.33608	-0.174476		-57.73	2.32066	0.151107
	-60.6412	2.12953	-0.0674753		-60.5753	2.14955	-0.118669		-58.0277	3.33608	-0.172809		-57.73	3.32066	0.128075
	-60.6412	3.12953	-0.0679311		-60.5753	3.14955	-0.122138		-58.0277	4.33608	-0.17247		-57.73	4.32066	0.102873
	-60.6412	4.12953	-0.0682015		-60.5753	4.14955	-0.124672		-58.0277	5.33608	-0.173153		-57.73	5.32066	0.0773604
	-60.6412	5.12953	-0.0679817		-60.5753	5.14955	-0.125604		-58.0277	6.33608	-0.174708		-57.73	6.32066	0.0522988
	-60.6412	6.12953	-0.0676296		-60.5753	6.14955	-0.126242		-58.0277	7.33608	-0.172965		-57.73	7.32066	0.0338839
	-60.6412	7.12953	-0.0680783		-60.5753	7.14955	-0.12723		-58.0277	8.33608	-0.170031		-57.73	8.32066	0.0186773
	-60.6412	8.12953	-0.0690208		-60.5753	8.14955	-0.128274		-58.0277	9.33608	-0.166383		-57.73	9.32066	0.00516757
	-60.6412	9.12953	-0.0690902		-60.5753	9.14955	-0.128251		-58.0277	10.3361	-0.161706		-57.73	10.3207	-0.0061638
	-60.6412	10.1295	-0.0682538		-60.5753	10.1496	-0.126637		-58.0277	11.3361	-0.155555		-57.73	11.3207	-0.0106112
	-60.6412	11.1295	-0.0667789		-60.5753	11.1496	-0.123795		-58.0277	12.3361	-0.14973		-57.73	12.3207	-0.0153731
	-60.6412	12.1295	-0.06465		-60.5753	12.1496	-0.121258		-58.0277	13.3361	-0.143714		-57.73	13.3207	-0.0199924
	-60.6412	13.1295	-0.0641101		-60.5753	13.1496	-0.122448		-58.0277	14.3361	-0.136851		-57.73	14.3207	-0.0242296
	-60.6412	14.1295	-0.063774		-60.5753	14.1496	-0.12407		-58.0277	15.3361	-0.133473		-57.73	15.3207	-0.0341269
	-60.6412	15.1295	-0.0626834		-60.5753	15.1496	-0.123994		-58.0277	16.3361	-0.129315		-57.73	16.3207	-0.0448029
	-60.6412	16.1295	-0.0612444		-60.5753	16.1496	-0.123285		-58.0277	17.3361	-0.123688		-57.73	17.3207	-0.0537295
	-60.6412	17.1295	-0.0592637		-60.5753	17.1496	-0.122531		-58.0277	18.3361	-0.115164		-57.73	18.3207	-0.0555482
	-59.6412	-17.8705	-0.0446012		-59.5753	-17.8504	-0.0499934		-57.0277	-16.6639	-0.373569		-56.73	-16.6793	0.403416
	-59.6412	-16.8705	-0.0465833		-59.5753	-16.8504	-0.0562571		-57.0277	-15.6639	-0.362195		-56.73	-15.6793	0.403668
	-59.6412	-15.8705	-0.0537713		-59.5753	-15.8504	-0.0768211		-57.0277	-14.6639	-0.348118		-56.73	-14.6793	0.407879
	-59.6412	-14.8705	-0.0550761		-59.5753	-14.8504	-0.0794774		-57.0277	-13.6639	-0.333308		-56.73	-13.6793	0.408204
	-59.6412	-13.8705	-0.0564133		-59.5753	-13.8504	-0.0829573		-57.0277	-12.6639	-0.31808		-56.73	-12.6793	0.404439
	-59.6412	-12.8705	-0.0571777		-59.5753	-12.8504	-0.0857258		-57.0277	-11.6639	-0.300209		-56.73	-11.6793	0.402877
	-59.6412	-11.8705	-0.0575316		-59.5753	-11.8504	-0.0871226		-57.0277	-10.6639	-0.285331		-56.73	-10.6793	0.39627
	-59.6412	-10.8705	-0.0577639		-59.5753	-10.8504	-0.0872559		-57.0277	-9.66392	-0.271204		-56.73	-9.67934	0.387253
	-59.6412	-9.87047	-0.0583939		-59.5753	-9.85045	-0.0878092		-57.0277	-8.66392	-0.256843		-56.73	-8.67934	0.377318
	-59.6412	-8.87047	-0.0602456		-59.5753	-8.85045	-0.0941488		-57.0277	-7.66392	-0.242556		-56.73	-7.67934	0.364521
	-59.6412	-7.87047	-0.0627402		-59.5753	-7.85045	-0.103649		-57.0277	-6.66392	-0.228537		-56.73	-6.67934	0.350566
	-59.6412	-6.87047	-0.06387		-59.5753	-6.85045	-0.107444		-57.0277	-5.66392	-0.21609		-56.73	-5.67934	0.335974
	-59.6412	-5.87047	-0.0641803		-59.5753	-5.85045	-0.107934		-57.0277	-4.66392	-0.205977		-56.73	-4.67934	0.322201
	-59.6412	-4.87047	-0.0651396		-59.5753	-4.85045	-0.109458		-57.0277	-3.66392	-0.19553		-56.73	-3.67934	0.306058
	-59.6412	-3.87047	-0.0665677		-59.5753	-3.85045	-0.11305		-57.0277	-2.66392	-0.18644		-56.73	-2.67934	0.290849
	-59.6412	-2.87047	-0.0675786		-59.5753	-2.85045	-0.115421		-57.0277	-1.66392	-0.179176		-56.73	-1.67934	0.274887
	-59.6412	-1.87047	-0.0677113		-59.5753	-1.85045	-0.116123		-57.0277	-0.663921	-0.174462		-56.73	-0.679337	0.254773
	-59.6412	-0.870473	-0.0679898		-59.5753	-0.850446	-0.11782		-57.0277	0.336079	-0.168987		-56.73	0.320663	0.231681
	-59.6412	0.129527	-0.0684102		-59.5753	0.149554	-0.119307		-57.0277	1.33608	-0.165678		-56.73	1.32066	0.207168
	-59.6412	1.12953	-0.0685235		-59.5753	1.14955	-0.1205		-57.0277	2.33608	-0.164269		-56.73	2.32066	0.181669
	-59.6412	2.12953	-0.069043		-59.5753	2.14955	-0.123952		-57.0277	3.33608	-0.162582		-56.73	3.32066	0.155455
	-59.6412	3.12953	-0.0698094		-59.5753	3.14955	-0.128585		-57.0277	4.33608	-0.162635		-56.73	4.32066	0.128919
	-59.6412	4.12953	-0.0705807		-59.5753	4.14955	-0.132154		-57.0277	5.33608	-0.163162		-56.73	5.32066	0.102526
	-59.6412	5.12953	-0.0706714		-59.5753	5.14955	-0.133949		-57.0277	6.33608	-0.163732		-56.73	6.32066	0.0768304
	-59.6412	6.12953	-0.0704403		-59.5753	6.14955	-0.135072		-57.0277	7.33608	-0.163573		-56.73	7.32066	0.0543767
	-59.6412	7.12953	-0.0704182		-59.5753	7.14955	-0.135848		-57.0277	8.33608	-0.161866		-56.73	8.32066	0.0346218
	-59.6412	8.12953	-0.0708664		-59.5753	8.14955	-0.136712		-57.0277	9.33608	-0.159347		-56.73	9.32066	0.0171674
	-59.6412	9.12953	-0.0706855		-59.5753	9.14955	-0.136673		-57.0277	10.3361	-0.15635		-56.73	10.3207	0.00206902
	-59.6412	10.1295	-0.0703986		-59.5753	10.1496	-0.136462		-57.0277	11.3361	-0.153208		-56.73	11.3207	-0.0106593
	-59.6412	11.1295	-0.0692615		-59.5753	11.1496	-0.134851		-57.0277	12.3361	-0.148906		-56.73	12.3207	-0.0186744
	-59.6412	12.1295	-0.0669612		-59.5753	12.1496	-0.131987		-57.0277	13.3361	-0.143408		-56.73	13.3207	-0.0236373
	-59.6412	13.1295	-0.065675		-59.5753	13.1496	-0.130713		-57.0277	14.3361	-0.136458		-56.73	14.3207	-0.0268787
	-59.6412	14.1295	-0.0640544		-59.5753	14.1496	-0.129279		-57.0277	15.3361	-0.129734		-56.73	15.3207	-0.0331421
	-59.6412	15.1295	-0.0624824		-59.5753	15.1496	-0.128423		-57.0277	16.3361	-0.122695		-56.73	16.3207	-0.0402244
	-59.6412	16.1295	-0.0616206		-59.5753	16.1496	-0.128128		-57.0277	17.3361	-0.114849		-56.73	17.3207	-0.0454421
	-59.6412	17.1295	-0.0604481		-59.5753	17.1496	-0.128049		-57.0277	18.3361	-0.105238		-56.73	18.3207	-0.0435028
	-58.6412	-17.8705	-0.0443483		-58.5753	-17.8504	-0.0496081		-56.0277	-16.6639	-0.375167		-55.73	-16.6793	0.506406
	-58.6412	-16.8705	-0.0463212		-58.5753	-16.8504	-0.0558372		-56.0277	-15.6639	-0.359345		-55.73	-15.6793	0.513281
	-58.6412	-15.8705	-0.0531375		-58.5753	-15.8504	-0.0763987		-56.0277	-14.6639	-0.343509		-55.73	-14.6793	0.510772
	-58.6412	-14.8705	-0.055216		-58.5753	-14.8504	-0.0809329		-56.0277	-13.6639	-0.326154		-55.73	-13.6793	0.505748
	-58.6412	-13.8705	-0.0571728		-58.5753	-13.8504	-0.0851141		-56.0277	-12.6639	-0.307794		-55.73	-12.6793	0.499056
	-58.6412	-12.8705	-0.057873		-58.5753	-12.8504	-0.0868207		-56.0277	-11.6639	-0.292171		-55.73	-11.6793	0.488918
	-58.6412	-11.8705	-0.0573663		-58.5753	-11.8504	-0.0865113		-56.0277	-10.6639	-0.277046		-55.73	-10.6793	0.474126
	-58.6412	-10.8705	-0.057075		-58.5753	-10.8504	-0.0858937		-56.0277	-9.66392	-0.261034		-55.73	-9.67934	0.459438
	-58.6412	-9.87047	-0.0586639		-58.5753	-9.85045	-0.0890762		-56.0277	-8.66392	-0.243754		-55.73	-8.67934	0.446426
	-58.6412	-8.87047	-0.0616373		-58.5753	-8.85045	-0.0983573		-56.0277	-7.66392	-0.228259		-55.73	-7.67934	0.430621
	-58.6412	-7.87047	-0.0639474		-58.5753	-7.85045	-0.107164		-56.0277	-6.66392	-0.213173		-55.73	-6.67934	0.414086
	-58.6412	-6.87047	-0.0647125		-58.5753	-6.85045	-0.108796		-56.0277	-5.66392	-0.20004		-55.73	-5.67934	0.396254
	-58.6412	-5.87047	-0.0651331		-58.5753	-5.85045	-0.109347		-56.0277	-4.66392	-0.190457		-55.73	-4.67934	0.376469
	-58.6412	-4.87047	-0.0666156		-58.5753	-4.85045	-0.112322		-56.0277	-3.66392	-0.180663		-55.73	-3.67934	0.356407
	-58.6412	-3.87047	-0.0686233		-58.5753	-3.85045	-0.115931		-56.0277	-2.66392	-0.172545		-55.73	-2.67934	0.337852
	-58.6412	-2.87047	-0.0693718		-58.5753	-2.85045	-0.117703		-56.0277	-1.66392	-0.165583		-55.73	-1.67934	0.319277
	-58.6412	-1.87047	-0.0695885		-58.5753	-1.85045	-0.119081		-56.0277	-0.663921	-0.159127		-55.73	-0.679337	0.297761
	-58.6412	-0.870473	-0.0692933		-58.5753	-0.850446	-0.120004		-56.0277	0.336079	-0.152919		-55.73	0.320663	0.273316
	-58.6412	0.129527	-0.0694077		-58.5753	0.149554	-0.12188		-56.0277	1.33608	-0.149123		-55.73	1.32066	0.247484
	-58.6412	1.12953	-0.0699322		-58.5753	1.14955	-0.12484		-56.0277	2.33608	-0.14746		-55.73	2.32066	0.220535
	-58.6412	2.12953	-0.0710672		-58.5753	2.14955	-0.130133		-56.0277	3.33608	-0.146261		-55.73	3.32066	0.192431
	-58.6412	3.12953	-0.0724535		-58.5753	3.14955	-0.136305		-56.0277	4.33608	-0.14623		-55.73	4.32066	0.165081
	-58.6412	4.12953	-0.0734857		-58.5753	4.14955	-0.140991		-56.0277	5.33608	-0.14708		-55.73	5.32066	0.137464
	-58.6412	5.12953	-0.0735881		-58.5753	5.14955	-0.143979		-56.0277	6.33608	-0.148539		-55.73	6.32066	0.109547
	-58.6412	6.12953	-0.0732169		-58.5753	6.14955	-0.145467		-56.0277	7.33608	-0.149877		-55.73	7.32066	0.0825206
	-58.6412	7.12953	-0.0730078		-58.5753	7.14955	-0.1461		-56.0277	8.33608	-0.150582		-55.73	8.32066	0.0570431
	-58.6412	8.12953	-0.0731068		-58.5753	8.14955	-0.147254		-56.0277	9.33608	-0.150315		-55.73	9.32066	0.0338923
	-58.6412	9.12953	-0.0736789		-58.5753	9.14955	-0.149492		-56.0277	10.3361	-0.148999		-55.73	10.3207	0.0137379
	-58.6412	10.1295	-0.0736193		-58.5753	10.1496	-0.150422		-56.0277	11.3361	-0.147513		-55.73	11.3207	-0.0032914
	-58.6412	11.1295	-0.0720941		-58.5753	11.1496	-0.14763		-56.0277	12.3361	-0.144137		-55.73	12.3207	-0.015596
	-58.6412	12.1295	-0.070005		-58.5753	12.1496	-0.143526		-56.0277	13.3361	-0.138845		-55.73	13.3207	-0.0231916
	-58.6412	13.1295	-0.0681014		-58.5753	13.1496	-0.140356		-56.0277	14.3361	-0.131359		-55.73	14.3207	-0.0259946
	-58.6412	14.1295	-0.066582		-58.5753	14.1496	-0.137906		-56.0277	15.3361	-0.122353		-55.73	15.3207	-0.0307709
	-58.6412	15.1295	-0.0653807		-58.5753	15.1496	-0.137846		-56.0277	16.3361	-0.113534		-55.73	16.3207	-0.0350052
	-58.6412	16.1295	-0.0640247		-58.5753	16.1496	-0.137111		-56.0277	17.3361	-0.104503		-55.73	17.3207	-0.0366459
	-58.6412	17.1295	-0.0630047		-58.5753	17.1496	-0.137255		-56.0277	18.3361	-0.094311		-55.73	18.3207	-0.0319291
	-57.6412	-17.8705	-0.0440952		-57.5753	-17.8504	-0.0492219		-55.0277	-16.6639	-0.367396		-54.73	-16.6793	0.639143
	-57.6412	-16.8705	-0.0460589		-57.5753	-16.8504	-0.0554164		-55.0277	-15.6639	-0.348236		-54.73	-15.6793	0.640153
	-57.6412	-15.8705	-0.0534395		-57.5753	-15.8504	-0.0770514		-55.0277	-14.6639	-0.330699		-54.73	-14.6793	0.630296
	-57.6412	-14.8705	-0.0559696		-57.5753	-14.8504	-0.082192		-55.0277	-13.6639	-0.312131		-54.73	-13.6793	0.618028
	-57.6412	-13.8705	-0.0577476		-57.5753	-13.8504	-0.0862298		-55.0277	-12.6639	-0.293004		-54.73	-12.6793	0.604583
	-57.6412	-12.8705	-0.0578998		-57.5753	-12.8504	-0.087202		-55.0277	-11.6639	-0.277903		-54.73	-11.6793	0.586493
	-57.6412	-11.8705	-0.0573164		-57.5753	-11.8504	-0.0863462		-55.0277	-10.6639	-0.261041		-54.73	-10.6793	0.565591
	-57.6412	-10.8705	-0.0574305		-57.5753	-10.8504	-0.0865787		-55.0277	-9.66392	-0.2436		-54.73	-9.67934	0.544901
	-57.6412	-9.87047	-0.0603668		-57.5753	-9.85045	-0.0932624		-55.0277	-8.66392	-0.225995		-54.73	-8.67934	0.52552
	-57.6412	-8.87047	-0.0640548		-57.5753	-8.85045	-0.103951		-55.0277	-7.66392	-0.209041		-54.73	-7.67934	0.505308
	-57.6412	-7.87047	-0.0651705		-57.5753	-7.85045	-0.110102		-55.0277	-6.66392	-0.194415		-54.73	-6.67934	0.484224
	-57.6412	-6.87047	-0.0650625		-57.5753	-6.85045	-0.110047		-55.0277	-5.66392	-0.181928		-54.73	-5.67934	0.461719
	-57.6412	-5.87047	-0.0656485		-57.5753	-5.85045	-0.110998		-55.0277	-4.66392	-0.171921		-54.73	-4.67934	0.437001
	-57.6412	-4.87047	-0.0678241		-57.5753	-4.85045	-0.114809		-55.0277	-3.66392	-0.163038		-54.73	-3.67934	0.411279
	-57.6412	-3.87047	-0.0699014		-57.5753	-3.85045	-0.118461		-55.0277	-2.66392	-0.155897		-54.73	-2.67934	0.387742
	-57.6412	-2.87047	-0.0702157		-57.5753	-2.85045	-0.120027		-55.0277	-1.66392	-0.149355		-54.73	-1.67934	0.364996
	-57.6412	-1.87047	-0.0703341		-57.5753	-1.85045	-0.122317		-55.0277	-0.663921	-0.141892		-54.73	-0.679337	0.340907
	-57.6412	-0.870473	-0.0707014		-57.5753	-0.850446	-0.124201		-55.0277	0.336079	-0.135217		-54.73	0.320663	0.31464
	-57.6412	0.129527	-0.0712423		-57.5753	0.149554	-0.127469		-55.0277	1.33608	-0.130984		-54.73	1.32066	0.287345
	-57.6412	1.12953	-0.0722069		-57.5753	1.14955	-0.132654		-55.0277	2.33608	-0.128826		-54.73	2.32066	0.259284
	-57.6412	2.12953	-0.0744546		-57.5753	2.14955	-0.140196		-55.0277	3.33608	-0.127783		-54.73	3.32066	0.230341
	-57.6412	3.12953	-0.0761537		-57.5753	3.14955	-0.147846		-55.0277	4.33608	-0.127521		-54.73	4.32066	0.20234
	-57.6412	4.12953	-0.0765503		-57.5753	4.14955	-0.152956		-55.0277	5.33608	-0.128703		-54.73	5.32066	0.173706
	-57.6412	5.12953	-0.0765329		-57.5753	5.14955	-0.156086		-55.0277	6.33608	-0.131207		-54.73	6.32066	0.144061
	-57.6412	6.12953	-0.0762464		-57.5753	6.14955	-0.157789		-55.0277	7.33608	-0.133513		-54.73	7.32066	0.113624
	-57.6412	7.12953	-0.0760568		-57.5753	7.14955	-0.158558		-55.0277	8.33608	-0.135961		-54.73	8.32066	0.0842761
	-57.6412	8.12953	-0.0762714		-57.5753	8.14955	-0.160368		-55.0277	9.33608	-0.137499		-54.73	9.32066	0.0568446
	-57.6412	9.12953	-0.0769151		-57.5753	9.14955	-0.162991		-55.0277	10.3361	-0.137557		-54.73	10.3207	0.0322173
	-57.6412	10.1295	-0.0762957		-57.5753	10.1496	-0.16303		-55.0277	11.3361	-0.136973		-54.73	11.3207	0.0124722
	-57.6412	11.1295	-0.0744886		-57.5753	11.1496	-0.159651		-55.0277	12.3361	-0.13419		-54.73	12.3207	-0.00391997
	-57.6412	12.1295	-0.0725973		-57.5753	12.1496	-0.15491		-55.0277	13.3361	-0.12895		-54.73	13.3207	-0.0151184
	-57.6412	13.1295	-0.0710454		-57.5753	13.1496	-0.150995		-55.0277	14.3361	-0.120713		-54.73	14.3207	-0.0188247
	-57.6412	14.1295	-0.0696849		-57.5753	14.1496	-0.148528		-55.0277	15.3361	-0.110939		-54.73	15.3207	-0.0239133
	-57.6412	15.1295	-0.0690939		-57.5753	15.1496	-0.15007		-55.0277	16.3361	-0.102286		-54.73	16.3207	-0.027291
	-57.6412	16.1295	-0.0680386		-57.5753	16.1496	-0.151187		-55.0277	17.3361	-0.0937263		-54.73	17.3207	-0.027408
	-57.6412	17.1295	-0.0673188		-57.5753	17.1496	-0.151023		-55.0277	18.3361	-0.0836196		-54.73	18.3207	-0.0217476
	-56.6412	-17.8705	-0.0438419		-56.5753	-17.8504	-0.0488347		-54.0277	-16.6639	-0.350927		-53.73	-16.6793	0.798207
	-56.6412	-16.8705	-0.0457963		-56.5753	-16.8504	-0.0549946		-54.0277	-15.6639	-0.33034		-53.73	-15.6793	0.787153
	-56.6412	-15.8705	-0.0552038		-56.5753	-15.8504	-0.0798506		-54.0277	-14.6639	-0.310832		-53.73	-14.6793	0.767702
	-56.6412	-14.8705	-0.0570888		-56.5753	-14.8504	-0.083573		-54.0277	-13.6639	-0.291595		-53.73	-13.6793	0.745249
	-56.6412	-13.8705	-0.0580555		-56.5753	-13.8504	-0.0863171		-54.0277	-12.6639	-0.272757		-53.73	-12.6793	0.7211
	-56.6412	-12.8705	-0.05804		-56.5753	-12.8504	-0.0872688		-54.0277	-11.6639	-0.256078		-53.73	-11.6793	0.695567
	-56.6412	-11.8705	-0.0581596		-56.5753	-11.8504	-0.0878286		-54.0277	-10.6639	-0.237714		-53.73	-10.6793	0.668665
	-56.6412	-10.8705	-0.0601726		-56.5753	-10.8504	-0.091987		-54.0277	-9.66392	-0.219678		-53.73	-9.67934	0.641406
	-56.6412	-9.87047	-0.0643929		-56.5753	-9.85045	-0.101192		-54.0277	-8.66392	-0.20274		-53.73	-8.67934	0.614085
	-56.6412	-8.87047	-0.0666952		-56.5753	-8.85045	-0.108053		-54.0277	-7.66392	-0.185807		-53.73	-7.67934	0.587382
	-56.6412	-7.87047	-0.0666099		-56.5753	-7.85045	-0.111976		-54.0277	-6.66392	-0.172481		-53.73	-6.67934	0.560117
	-56.6412	-6.87047	-0.0660778		-56.5753	-6.85045	-0.112603		-54.0277	-5.66392	-0.161266		-53.73	-5.67934	0.531836
	-56.6412	-5.87047	-0.0669817		-56.5753	-5.85045	-0.115191		-54.0277	-4.66392	-0.151143		-53.73	-4.67934	0.502374
	-56.6412	-4.87047	-0.0689384		-56.5753	-4.85045	-0.118828		-54.0277	-3.66392	-0.143199		-53.73	-3.67934	0.469721
	-56.6412	-3.87047	-0.0699681		-56.5753	-3.85045	-0.121342		-54.0277	-2.66392	-0.136638		-53.73	-2.67934	0.439907
	-56.6412	-2.87047	-0.0704779		-56.5753	-2.85045	-0.123113		-54.0277	-1.66392	-0.130449		-53.73	-1.67934	0.411668
	-56.6412	-1.87047	-0.0713149		-56.5753	-1.85045	-0.126454		-54.0277	-0.663921	-0.123317		-53.73	-0.679337	0.383443
	-56.6412	-0.870473	-0.0726445		-56.5753	-0.850446	-0.131222		-54.0277	0.336079	-0.116585		-53.73	0.320663	0.354588
	-56.6412	0.129527	-0.074256		-56.5753	0.149554	-0.138372		-54.0277	1.33608	-0.112654		-53.73	1.32066	0.324709
	-56.6412	1.12953	-0.0759701		-56.5753	1.14955	-0.146126		-54.0277	2.33608	-0.111015		-53.73	2.32066	0.293966
	-56.6412	2.12953	-0.0786116		-56.5753	2.14955	-0.155466		-54.0277	3.33608	-0.109837		-53.73	3.32066	0.263975
	-56.6412	3.12953	-0.0804566		-56.5753	3.14955	-0.164038		-54.0277	4.33608	-0.109829		-53.73	4.32066	0.234403
	-56.6412	4.12953	-0.0806163		-56.5753	4.14955	-0.168474		-54.0277	5.33608	-0.111278		-53.73	5.32066	0.204417
	-56.6412	5.12953	-0.0807696		-56.5753	5.14955	-0.170738		-54.0277	6.33608	-0.113762		-53.73	6.32066	0.174303
	-56.6412	6.12953	-0.081055		-56.5753	6.14955	-0.172922		-54.0277	7.33608	-0.115821		-53.73	7.32066	0.143794
	-56.6412	7.12953	-0.0808962		-56.5753	7.14955	-0.174064		-54.0277	8.33608	-0.116807		-53.73	8.32066	0.116204
	-56.6412	8.12953	-0.0805186		-56.5753	8.14955	-0.175332		-54.0277	9.33608	-0.117501		-53.73	9.32066	0.0899203
	-56.6412	9.12953	-0.0802653		-56.5753	9.14955	-0.176435		-54.0277	10.3361	-0.118018		-53.73	10.3207	0.0644387
	-56.6412	10.1295	-0.0794128		-56.5753	10.1496	-0.175418		-54.0277	11.3361	-0.119103		-53.73	11.3207	0.0372987
	-56.6412	11.1295	-0.0777456		-56.5753	11.1496	-0.172339		-54.0277	12.3361	-0.117426		-53.73	12.3207	0.0178723
	-56.6412	12.1295	-0.0760116		-56.5753	12.1496	-0.168651		-54.0277	13.3361	-0.112991		-53.73	13.3207	0.0040833
	-56.6412	13.1295	-0.0750532		-56.5753	13.1496	-0.16568		-54.0277	14.3361	-0.105607		-53.73	14.3207	-0.00487919
	-56.6412	14.1295	-0.0744002		-56.5753	14.1496	-0.163822		-54.0277	15.3361	-0.0957753		-53.73	15.3207	-0.00984974
	-56.6412	15.1295	-0.073983		-56.5753	15.1496	-0.164786		-54.0277	16.3361	-0.0887713		-53.73	16.3207	-0.015336
	-56.6412	16.1295	-0.0730126		-56.5753	16.1496	-0.165958		-54.0277	17.3361	-0.0819275		-53.73	17.3207	-0.0176381
	-56.6412	17.1295	-0.0725618		-56.5753	17.1496	-0.166364		-54.0277	18.3361	-0.0721974		-53.73	18.3207	-0.0121504
	-55.6412	-17.8705	-0.0435883		-55.5753	-17.8504	-0.0484467		-53.0277	-16.6639	-0.325912		-52.73	-16.6793	0.979255
	-55.6412	-16.8705	-0.0455335		-55.5753	-16.8504	-0.054572		-53.0277	-15.6639	-0.307136		-52.73	-15.6793	0.957484
	-55.6412	-15.8705	-0.0573214		-55.5753	-15.8504	-0.0819627		-53.0277	-14.6639	-0.284441		-52.73	-14.6793	0.926916
	-55.6412	-14.8705	-0.0577841		-55.5753	-14.8504	-0.0834573		-53.0277	-13.6639	-0.264033		-52.73	-13.6793	0.890289
	-55.6412	-13.8705	-0.0580068		-55.5753	-13.8504	-0.0851144		-53.0277	-12.6639	-0.245412		-52.73	-12.6793	0.850469
	-55.6412	-12.8705	-0.058217		-55.5753	-12.8504	-0.0867325		-53.0277	-11.6639	-0.225461		-52.73	-11.6793	0.81692
	-55.6412	-11.8705	-0.0594423		-55.5753	-11.8504	-0.0906606		-53.0277	-10.6639	-0.208164		-52.73	-10.6793	0.78108
	-55.6412	-10.8705	-0.0633629		-55.5753	-10.8504	-0.0989547		-53.0277	-9.66392	-0.190441		-52.73	-9.67934	0.745842
	-55.6412	-9.87047	-0.0676248		-55.5753	-9.85045	-0.106852		-53.0277	-8.66392	-0.171899		-52.73	-8.67934	0.711904
	-55.6412	-8.87047	-0.0688361		-55.5753	-8.85045	-0.109822		-53.0277	-7.66392	-0.158775		-52.73	-7.67934	0.676533
	-55.6412	-7.87047	-0.0683893		-55.5753	-7.85045	-0.112778		-53.0277	-6.66392	-0.145564		-52.73	-6.67934	0.64376
	-55.6412	-6.87047	-0.067929		-55.5753	-6.85045	-0.114615		-53.0277	-5.66392	-0.135517		-52.73	-5.67934	0.608452
	-55.6412	-5.87047	-0.0692752		-55.5753	-5.85045	-0.120889		-53.0277	-4.66392	-0.130046		-52.73	-4.67934	0.568264
	-55.6412	-4.87047	-0.0713416		-55.5753	-4.85045	-0.126016		-53.0277	-3.66392	-0.120208		-52.73	-3.67934	0.531463
	-55.6412	-3.87047	-0.0725788		-55.5753	-3.85045	-0.130169		-53.0277	-2.66392	-0.113971		-52.73	-2.67934	0.494735
	-55.6412	-2.87047	-0.0729439		-55.5753	-2.85045	-0.13113		-53.0277	-1.66392	-0.108827		-52.73	-1.67934	0.459649
	-55.6412	-1.87047	-0.0743137		-55.5753	-1.85045	-0.135272		-53.0277	-0.663921	-0.102173		-52.73	-0.679337	0.427901
	-55.6412	-0.870473	-0.0762524		-55.5753	-0.850446	-0.144804		-53.0277	0.336079	-0.0960965		-52.73	0.320663	0.397205
	-55.6412	0.129527	-0.0784063		-55.5753	0.149554	-0.155718		-53.0277	1.33608	-0.0917761		-52.73	1.32066	0.367468
	-55.6412	1.12953	-0.0805016		-55.5753	1.14955	-0.163007		-53.0277	2.33608	-0.0892948		-52.73	2.32066	0.337674
	-55.6412	2.12953	-0.0830808		-55.5753	2.14955	-0.172615		-53.0277	3.33608	-0.089027		-52.73	3.32066	0.305533
	-55.6412	3.12953	-0.0850592		-55.5753	3.14955	-0.181473		-53.0277	4.33608	-0.0903385		-52.73	4.32066	0.270893
	-55.6412	4.12953	-0.0860584		-55.5753	4.14955	-0.186603		-53.0277	5.33608	-0.0930073		-52.73	5.32066	0.236253
	-55.6412	5.12953	-0.0868732		-55.5753	5.14955	-0.190549		-53.0277	6.33608	-0.0964257		-52.73	6.32066	0.202385
	-55.6412	6.12953	-0.0872515		-55.5753	6.14955	-0.192835		-53.0277	7.33608	-0.0985354		-52.73	7.32066	0.170872
	-55.6412	7.12953	-0.0867009		-55.5753	7.14955	-0.192711		-53.0277	8.33608	-0.0997342		-52.73	8.32066	0.142402
	-55.6412	8.12953	-0.0858275		-55.5753	8.14955	-0.192216		-53.0277	9.33608	-0.100994		-52.73	9.32066	0.115106
	-55.6412	9.12953	-0.0851528		-55.5753	9.14955	-0.19221		-53.0277	10.3361	-0.102493		-52.73	10.3207	0.0881276
	-55.6412	10.1295	-0.084427		-55.5753	10.1496	-0.19146		-53.0277	11.3361	-0.103495		-52.73	11.3207	0.0593274
	-55.6412	11.1295	-0.0836623		-55.5753	11.1496	-0.190276		-53.0277	12.3361	-0.101268		-52.73	12.3207	0.0380035
	-55.6412	12.1295	-0.0826181		-55.5753	12.1496	-0.188724		-53.0277	13.3361	-0.096386		-52.73	13.3207	0.0219803
	-55.6412	13.1295	-0.0815501		-55.5753	13.1496	-0.186758		-53.0277	14.3361	-0.0890527		-52.73	14.3207	0.0105729
	-55.6412	14.1295	-0.0805441		-55.5753	14.1496	-0.184671		-53.0277	15.3361	-0.0820231		-52.73	15.3207	0.00313115
	-55.6412	15.1295	-0.0800658		-55.5753	15.1496	-0.183548		-53.0277	16.3361	-0.0766804		-52.73	16.3207	-0.00440136
	-55.6412	16.1295	-0.0789197		-55.5753	16.1496	-0.182876		-53.0277	17.3361	-0.0711971		-52.73	17.3207	-0.00793071
	-55.6412	17.1295	-0.0787692		-55.5753	17.1496	-0.18431		-53.0277	18.3361	-0.0636042		-52.73	18.3207	-0.00272556
	-54.6412	-17.8705	-0.0433344		-54.5753	-17.8504	-0.0480578		-52.0277	-16.6639	-0.283101		-51.73	-16.6793	1.18476
	-54.6412	-16.8705	-0.0452705		-54.5753	-16.8504	-0.0541485		-52.0277	-15.6639	-0.261647		-51.73	-15.6793	1.14509
	-54.6412	-15.8705	-0.0577027		-54.5753	-15.8504	-0.0820938		-52.0277	-14.6639	-0.243891		-51.73	-14.6793	1.1005
	-54.6412	-14.8705	-0.0577346		-54.5753	-14.8504	-0.0829676		-52.0277	-13.6639	-0.225027		-51.73	-13.6793	1.05093
	-54.6412	-13.8705	-0.0577131		-54.5753	-13.8504	-0.0842859		-52.0277	-12.6639	-0.20559		-51.73	-12.6793	0.998904
	-54.6412	-12.8705	-0.0582057		-54.5753	-12.8504	-0.0867684		-52.0277	-11.6639	-0.188289		-51.73	-11.6793	0.951243
	-54.6412	-11.8705	-0.0612635		-54.5753	-11.8504	-0.0942085		-52.0277	-10.6639	-0.170364		-51.73	-10.6793	0.901923
	-54.6412	-10.8705	-0.0660859		-54.5753	-10.8504	-0.10394		-52.0277	-9.66392	-0.153468		-51.73	-9.67934	0.857459
	-54.6412	-9.87047	-0.0690703		-54.5753	-9.85045	-0.10888		-52.0277	-8.66392	-0.137975		-51.73	-8.67934	0.817893
	-54.6412	-8.87047	-0.0698825		-54.5753	-8.85045	-0.109313		-52.0277	-7.66392	-0.12446		-51.73	-7.67934	0.773921
	-54.6412	-7.87047	-0.0697295		-54.5753	-7.85045	-0.111099		-52.0277	-6.66392	-0.113947		-51.73	-6.67934	0.732614
	-54.6412	-6.87047	-0.0705214		-54.5753	-6.85045	-0.115986		-52.0277	-5.66392	-0.105699		-51.73	-5.67934	0.688781
	-54.6412	-5.87047	-0.0731052		-54.5753	-5.85045	-0.129514		-52.0277	-4.66392	-0.0997376		-51.73	-4.67934	0.640261
	-54.6412	-4.87047	-0.0746305		-54.5753	-4.85045	-0.134737		-52.0277	-3.66392	-0.0950792		-51.73	-3.67934	0.595808
	-54.6412	-3.87047	-0.0755865		-54.5753	-3.85045	-0.137963		-52.0277	-2.66392	-0.0896262		-51.73	-2.67934	0.550837
	-54.6412	-2.87047	-0.0761312		-54.5753	-2.85045	-0.140323		-52.0277	-1.66392	-0.0849839		-51.73	-1.67934	0.509086
	-54.6412	-1.87047	-0.078515		-54.5753	-1.85045	-0.149725		-52.0277	-0.663921	-0.082296		-51.73	-0.679337	0.474315
	-54.6412	-0.870473	-0.0817658		-54.5753	-0.850446	-0.164114		-52.0277	0.336079	-0.0771348		-51.73	0.320663	0.439595
	-54.6412	0.129527	-0.0843347		-54.5753	0.149554	-0.17553		-52.0277	1.33608	-0.0732895		-51.73	1.32066	0.405805
	-54.6412	1.12953	-0.0863901		-54.5753	1.14955	-0.18223		-52.0277	2.33608	-0.0710427		-51.73	2.32066	0.372667
	-54.6412	2.12953	-0.0889045		-54.5753	2.14955	-0.191289		-52.0277	3.33608	-0.0707094		-51.73	3.32066	0.33945
	-54.6412	3.12953	-0.0910667		-54.5753	3.14955	-0.200543		-52.0277	4.33608	-0.0716644		-51.73	4.32066	0.303887
	-54.6412	4.12953	-0.0925627		-54.5753	4.14955	-0.206861		-52.0277	5.33608	-0.0742222		-51.73	5.32066	0.267513
	-54.6412	5.12953	-0.0936786		-54.5753	5.14955	-0.211952		-52.0277	6.33608	-0.0778949		-51.73	6.32066	0.231177
	-54.6412	6.12953	-0.0944846		-54.5753	6.14955	-0.215433		-52.0277	7.33608	-0.081308		-51.73	7.32066	0.196492
	-54.6412	7.12953	-0.0944262		-54.5753	7.14955	-0.215967		-52.0277	8.33608	-0.0834239		-51.73	8.32066	0.164799
	-54.6412	8.12953	-0.0935889		-54.5753	8.14955	-0.214102		-52.0277	9.33608	-0.0854101		-51.73	9.32066	0.134537
	-54.6412	9.12953	-0.0925092		-54.5753	9.14955	-0.212528		-52.0277	10.3361	-0.08759		-51.73	10.3207	0.104884
	-54.6412	10.1295	-0.091329		-54.5753	10.1496	-0.211529		-52.0277	11.3361	-0.0898258		-51.73	11.3207	0.0738299
	-54.6412	11.1295	-0.0905918		-54.5753	11.1496	-0.210614		-52.0277	12.3361	-0.0873444		-51.73	12.3207	0.0518033
	-54.6412	12.1295	-0.090273		-54.5753	12.1496	-0.210086		-52.0277	13.3361	-0.0822617		-51.73	13.3207	0.0351496
	-54.6412	13.1295	-0.0894611		-54.5753	13.1496	-0.20813		-52.0277	14.3361	-0.0756352		-51.73	14.3207	0.022625
	-54.6412	14.1295	-0.0882228		-54.5753	14.1496	-0.205841		-52.0277	15.3361	-0.0706313		-51.73	15.3207	0.0131982
	-54.6412	15.1295	-0.0877724		-54.5753	15.1496	-0.204791		-52.0277	16.3361	-0.066062		-51.73	16.3207	0.00547332
	-54.6412	16.1295	-0.0878134		-54.5753	16.1496	-0.205849		-52.0277	17.3361	-0.0605889		-51.73	17.3207	0.00217312
	-54.6412	17.1295	-0.0879096		-54.5753	17.1496	-0.207482		-52.0277	18.3361	-0.0530588		-51.73	18.3207	0.00630638
	-53.6412	-17.8705	-0.0430803		-53.5753	-17.8504	-0.0476679		-51.0277	-16.6639	-0.228301		-50.73	-16.6793	1.40781
	-53.6412	-16.8705	-0.0450072		-53.5753	-16.8504	-0.053724		-51.0277	-15.6639	-0.208709		-50.73	-15.6793	1.35397
	-53.6412	-15.8705	-0.0578112		-53.5753	-15.8504	-0.0820645		-51.0277	-14.6639	-0.192587		-50.73	-14.6793	1.29298
	-53.6412	-14.8705	-0.0582787		-53.5753	-14.8504	-0.0838119		-51.0277	-13.6639	-0.175269		-50.73	-13.6793	1.22785
	-53.6412	-13.8705	-0.0587677		-53.5753	-13.8504	-0.0855837		-51.0277	-12.6639	-0.157333		-50.73	-12.6793	1.16045
	-53.6412	-12.8705	-0.0595572		-53.5753	-12.8504	-0.0883096		-51.0277	-11.6639	-0.142041		-50.73	-11.6793	1.09398
	-53.6412	-11.8705	-0.0632138		-53.5753	-11.8504	-0.0967255		-51.0277	-10.6639	-0.126373		-50.73	-10.6793	1.03238
	-53.6412	-10.8705	-0.0677673		-53.5753	-10.8504	-0.106181		-51.0277	-9.66392	-0.111906		-50.73	-9.67934	0.977965
	-53.6412	-9.87047	-0.0694233		-53.5753	-9.85045	-0.109278		-51.0277	-8.66392	-0.0990938		-50.73	-8.67934	0.929063
	-53.6412	-8.87047	-0.0698309		-53.5753	-8.85045	-0.107926		-51.0277	-7.66392	-0.087755		-50.73	-7.67934	0.874743
	-53.6412	-7.87047	-0.0704875		-53.5753	-7.85045	-0.110491		-51.0277	-6.66392	-0.0784416		-50.73	-6.67934	0.8247
	-53.6412	-6.87047	-0.0730948		-53.5753	-6.85045	-0.122385		-51.0277	-5.66392	-0.0709737		-50.73	-5.67934	0.773175
	-53.6412	-5.87047	-0.0767531		-53.5753	-5.85045	-0.138957		-51.0277	-4.66392	-0.0656218		-50.73	-4.67934	0.718247
	-53.6412	-4.87047	-0.0780693		-53.5753	-4.85045	-0.142361		-51.0277	-3.66392	-0.0639982		-50.73	-3.67934	0.667432
	-53.6412	-3.87047	-0.0795217		-53.5753	-3.85045	-0.14668		-51.0277	-2.66392	-0.0606249		-50.73	-2.67934	0.615568
	-53.6412	-2.87047	-0.0813119		-53.5753	-2.85045	-0.154543		-51.0277	-1.66392	-0.0577573		-50.73	-1.67934	0.567372
	-53.6412	-1.87047	-0.0855821		-53.5753	-1.85045	-0.170951		-51.0277	-0.663921	-0.0573272		-50.73	-0.679337	0.527058
	-53.6412	-0.870473	-0.089139		-53.5753	-0.850446	-0.184694		-51.0277	0.336079	-0.0540791		-50.73	0.320663	0.486754
	-53.6412	0.129527	-0.0916544		-53.5753	0.149554	-0.194643		-51.0277	1.33608	-0.0513961		-50.73	1.32066	0.448143
	-53.6412	1.12953	-0.0938519		-53.5753	1.14955	-0.202693		-51.0277	2.33608	-0.0499069		-50.73	2.32066	0.410863
	-53.6412	2.12953	-0.0955824		-53.5753	2.14955	-0.210232		-51.0277	3.33608	-0.0502488		-50.73	3.32066	0.374603
	-53.6412	3.12953	-0.0974468		-53.5753	3.14955	-0.219018		-51.0277	4.33608	-0.0516553		-50.73	4.32066	0.337471
	-53.6412	4.12953	-0.0993617		-53.5753	4.14955	-0.225869		-51.0277	5.33608	-0.0547286		-50.73	5.32066	0.29927
	-53.6412	5.12953	-0.101225		-53.5753	5.14955	-0.232172		-51.0277	6.33608	-0.0591118		-50.73	6.32066	0.260563
	-53.6412	6.12953	-0.103033		-53.5753	6.14955	-0.238389		-51.0277	7.33608	-0.0640347		-50.73	7.32066	0.222621
	-53.6412	7.12953	-0.104146		-53.5753	7.14955	-0.242442		-51.0277	8.33608	-0.0676648		-50.73	8.32066	0.185557
	-53.6412	8.12953	-0.10374		-53.5753	8.14955	-0.242039		-51.0277	9.33608	-0.0705164		-50.73	9.32066	0.150512
	-53.6412	9.12953	-0.10225		-53.5753	9.14955	-0.23896		-51.0277	10.3361	-0.0731824		-50.73	10.3207	0.117081
	-53.6412	10.1295	-0.100829		-53.5753	10.1496	-0.235937		-51.0277	11.3361	-0.0773998		-50.73	11.3207	0.0828907
	-53.6412	11.1295	-0.100253		-53.5753	11.1496	-0.234668		-51.0277	12.3361	-0.0755456		-50.73	12.3207	0.0607597
	-53.6412	12.1295	-0.100347		-53.5753	12.1496	-0.234776		-51.0277	13.3361	-0.0712563		-50.73	13.3207	0.0438476
	-53.6412	13.1295	-0.0994081		-53.5753	13.1496	-0.232866		-51.0277	14.3361	-0.0660004		-50.73	14.3207	0.0300817
	-53.6412	14.1295	-0.0983574		-53.5753	14.1496	-0.2308		-51.0277	15.3361	-0.0614492		-50.73	15.3207	0.0203105
	-53.6412	15.1295	-0.0979538		-53.5753	15.1496	-0.229802		-51.0277	16.3361	-0.0565746		-50.73	16.3207	0.0140429
	-53.6412	16.1295	-0.0984555		-53.5753	16.1496	-0.231311		-51.0277	17.3361	-0.0500551		-50.73	17.3207	0.0123012
	-53.6412	17.1295	-0.0989022		-53.5753	17.1496	-0.233423		-51.0277	18.3361	-0.0968365		-50.73	18.3207	-0.0218455
	-52.6412	-17.8705	-0.042826		-52.5753	-17.8504	-0.0472772		-50.0277	-16.6639	-0.157416		-49.73	-16.6793	1.63943
	-52.6412	-16.8705	-0.0447437		-52.5753	-16.8504	-0.0532987		-50.0277	-15.6639	-0.142024		-49.73	-15.6793	1.57552
	-52.6412	-15.8705	-0.0582831		-52.5753	-15.8504	-0.0821236		-50.0277	-14.6639	-0.127995		-49.73	-14.6793	1.49612
	-52.6412	-14.8705	-0.0589761		-52.5753	-14.8504	-0.0842478		-50.0277	-13.6639	-0.113575		-49.73	-13.6793	1.41427
	-52.6412	-13.8705	-0.0605011		-52.5753	-13.8504	-0.0879171		-50.0277	-12.6639	-0.0991256		-49.73	-12.6793	1.33131
	-52.6412	-12.8705	-0.0627402		-52.5753	-12.8504	-0.0931444		-50.0277	-11.6639	-0.0862629		-49.73	-11.6793	1.24687
	-52.6412	-11.8705	-0.0663909		-52.5753	-11.8504	-0.101478		-50.0277	-10.6639	-0.0755241		-49.73	-10.6793	1.17255
	-52.6412	-10.8705	-0.069063		-52.5753	-10.8504	-0.107787		-50.0277	-9.66392	-0.0642329		-49.73	-9.67934	1.10656
	-52.6412	-9.87047	-0.069484		-52.5753	-9.85045	-0.109156		-50.0277	-8.66392	-0.0531482		-49.73	-8.67934	1.04605
	-52.6412	-8.87047	-0.070606		-52.5753	-8.85045	-0.108737		-50.0277	-7.66392	-0.0469695		-49.73	-7.67934	0.980609
	-52.6412	-7.87047	-0.0736302		-52.5753	-7.85045	-0.119747		-50.0277	-6.66392	-0.039205		-49.73	-6.67934	0.920975
	-52.6412	-6.87047	-0.0772104		-52.5753	-6.85045	-0.134449		-50.0277	-5.66392	-0.0325812		-49.73	-5.67934	0.861784
	-52.6412	-5.87047	-0.0802733		-52.5753	-5.85045	-0.14593		-50.0277	-4.66392	-0.0283517		-49.73	-4.67934	0.801484
	-52.6412	-4.87047	-0.0827613		-52.5753	-4.85045	-0.151492		-50.0277	-3.66392	-0.0272625		-49.73	-3.67934	0.745514
	-52.6412	-3.87047	-0.0853817		-52.5753	-3.85045	-0.161259		-50.0277	-2.66392	-0.0260266		-49.73	-2.67934	0.688791
	-52.6412	-2.87047	-0.0889239		-52.5753	-2.85045	-0.175798		-50.0277	-1.66392	-0.025561		-49.73	-1.67934	0.634711
	-52.6412	-1.87047	-0.0930123		-52.5753	-1.85045	-0.189985		-50.0277	-0.663921	-0.0264115		-49.73	-0.679337	0.58612
	-52.6412	-0.870473	-0.0959784		-52.5753	-0.850446	-0.200246		-50.0277	0.336079	-0.0259834		-49.73	0.320663	0.538331
	-52.6412	0.129527	-0.0987176		-52.5753	0.149554	-0.210771		-50.0277	1.33608	-0.0250654		-49.73	1.32066	0.495001
	-52.6412	1.12953	-0.100929		-52.5753	1.14955	-0.22025		-50.0277	2.33608	-0.0247923		-49.73	2.32066	0.454086
	-52.6412	2.12953	-0.102892		-52.5753	2.14955	-0.229014		-50.0277	3.33608	-0.0265501		-49.73	3.32066	0.413296
	-52.6412	3.12953	-0.10517		-52.5753	3.14955	-0.239874		-50.0277	4.33608	-0.0295549		-49.73	4.32066	0.372998
	-52.6412	4.12953	-0.107714		-52.5753	4.14955	-0.249668		-50.0277	5.33608	-0.0342645		-49.73	5.32066	0.33184
	-52.6412	5.12953	-0.110464		-52.5753	5.14955	-0.257819		-50.0277	6.33608	-0.0402949		-49.73	6.32066	0.29025
	-52.6412	6.12953	-0.112568		-52.5753	6.14955	-0.264218		-50.0277	7.33608	-0.0466529		-49.73	7.32066	0.249502
	-52.6412	7.12953	-0.113885		-52.5753	7.14955	-0.268481		-50.0277	8.33608	-0.0523585		-49.73	8.32066	0.205059
	-52.6412	8.12953	-0.114397		-52.5753	8.14955	-0.269338		-50.0277	9.33608	-0.0562563		-49.73	9.32066	0.164015
	-52.6412	9.12953	-0.113683		-52.5753	9.14955	-0.267286		-50.0277	10.3361	-0.0591649		-49.73	10.3207	0.126588
	-52.6412	10.1295	-0.112522		-52.5753	10.1496	-0.264398		-50.0277	11.3361	-0.0652625		-49.73	11.3207	0.0892253
	-52.6412	11.1295	-0.112186		-52.5753	11.1496	-0.263699		-50.0277	12.3361	-0.0652373		-49.73	12.3207	0.0670023
	-52.6412	12.1295	-0.111929		-52.5753	12.1496	-0.264002		-50.0277	13.3361	-0.0632808		-49.73	13.3207	0.0489161
	-52.6412	13.1295	-0.111055		-52.5753	13.1496	-0.262726		-50.0277	14.3361	-0.0604955		-49.73	14.3207	0.0322945
	-52.6412	14.1295	-0.110445		-52.5753	14.1496	-0.261421		-50.0277	15.3361	-0.0540392		-49.73	15.3207	0.024796
	-52.6412	15.1295	-0.109876		-52.5753	15.1496	-0.259517		-50.0277	16.3361	-0.047747		-49.73	16.3207	0.0208667
	-52.6412	16.1295	-0.109784		-52.5753	16.1496	-0.258915		-50.0277	17.3361	-0.0401303		-49.73	17.3207	0.0219979
	-52.6412	17.1295	-0.110683		-52.5753	17.1496	-0.261398		-50.0277	18.3361	-0.116167		-49.73	18.3207	-0.0374394
	-51.6412	-17.8705	-0.0425714		-51.5753	-17.8504	-0.0468855		-49.0277	-16.6639	-0.0683484		-48.73	-16.6793	1.8737
	-51.6412	-16.8705	-0.0444799		-51.5753	-16.8504	-0.0528724		-49.0277	-15.6639	-0.0585822		-48.73	-15.6793	1.80396
	-51.6412	-15.8705	-0.0586437		-51.5753	-15.8504	-0.0820338		-49.0277	-14.6639	-0.0481425		-48.73	-14.6793	1.70422
	-51.6412	-14.8705	-0.0601655		-51.5753	-14.8504	-0.0858084		-49.0277	-13.6639	-0.0382465		-48.73	-13.6793	1.60571
	-51.6412	-13.8705	-0.0634528		-51.5753	-13.8504	-0.0924876		-49.0277	-12.6639	-0.0292811		-48.73	-12.6793	1.5087
	-51.6412	-12.8705	-0.0669954		-51.5753	-12.8504	-0.09924		-49.0277	-11.6639	-0.0203553		-48.73	-11.6793	1.41075
	-51.6412	-11.8705	-0.0699269		-51.5753	-11.8504	-0.105464		-49.0277	-10.6639	-0.0154377		-48.73	-10.6793	1.32284
	-51.6412	-10.8705	-0.0709716		-51.5753	-10.8504	-0.10868		-49.0277	-9.66392	-0.00770043		-48.73	-9.67934	1.24336
	-51.6412	-9.87047	-0.071293		-51.5753	-9.85045	-0.110707		-49.0277	-8.66392	0.00151178		-48.73	-8.67934	1.16959
	-51.6412	-8.87047	-0.0739599		-51.5753	-8.85045	-0.117741		-49.0277	-7.66392	0.000753182		-48.73	-7.67934	1.0941
	-51.6412	-7.87047	-0.0799044		-51.5753	-7.85045	-0.137842		-49.0277	-6.66392	0.00456485		-48.73	-6.67934	1.02356
	-51.6412	-6.87047	-0.0837145		-51.5753	-6.85045	-0.152233		-49.0277	-5.66392	0.00853022		-48.73	-5.67934	0.955244
	-51.6412	-5.87047	-0.0858448		-51.5753	-5.85045	-0.159048		-49.0277	-4.66392	0.0114098		-48.73	-4.67934	0.888877
	-51.6412	-4.87047	-0.0884042		-51.5753	-4.85045	-0.166568		-49.0277	-3.66392	0.0137791		-48.73	-3.67934	0.827559
	-51.6412	-3.87047	-0.0915448		-51.5753	-3.85045	-0.178107		-49.0277	-2.66392	0.0154007		-48.73	-2.67934	0.767935
	-51.6412	-2.87047	-0.0961658		-51.5753	-2.85045	-0.193937		-49.0277	-1.66392	0.0142105		-48.73	-1.67934	0.708647
	-51.6412	-1.87047	-0.099994		-51.5753	-1.85045	-0.205804		-49.0277	-0.663921	0.00906025		-48.73	-0.679337	0.649023
	-51.6412	-0.870473	-0.102309		-51.5753	-0.850446	-0.214933		-49.0277	0.336079	0.00575054		-48.73	0.320663	0.58998
	-51.6412	0.129527	-0.104753		-51.5753	0.149554	-0.224706		-49.0277	1.33608	0.00321421		-48.73	1.32066	0.539972
	-51.6412	1.12953	-0.107205		-51.5753	1.14955	-0.234326		-49.0277	2.33608	0.000843854		-48.73	2.32066	0.495164
	-51.6412	2.12953	-0.111052		-51.5753	2.14955	-0.249276		-49.0277	3.33608	-0.00197851		-48.73	3.32066	0.452282
	-51.6412	3.12953	-0.114666		-51.5753	3.14955	-0.265832		-49.0277	4.33608	-0.00619717		-48.73	4.32066	0.408494
	-51.6412	4.12953	-0.117728		-51.5753	4.14955	-0.278506		-49.0277	5.33608	-0.0122305		-48.73	5.32066	0.364161
	-51.6412	5.12953	-0.121075		-51.5753	5.14955	-0.287014		-49.0277	6.33608	-0.0199817		-48.73	6.32066	0.318542
	-51.6412	6.12953	-0.123335		-51.5753	6.14955	-0.291036		-49.0277	7.33608	-0.0294496		-48.73	7.32066	0.269756
	-51.6412	7.12953	-0.124451		-51.5753	7.14955	-0.292939		-49.0277	8.33608	-0.0369357		-48.73	8.32066	0.21941
	-51.6412	8.12953	-0.125487		-51.5753	8.14955	-0.294711		-49.0277	9.33608	-0.0419579		-48.73	9.32066	0.173737
	-51.6412	9.12953	-0.126271		-51.5753	9.14955	-0.296482		-49.0277	10.3361	-0.0452442		-48.73	10.3207	0.133759
	-51.6412	10.1295	-0.126262		-51.5753	10.1496	-0.297143		-49.0277	11.3361	-0.0492534		-48.73	11.3207	0.100876
	-51.6412	11.1295	-0.125995		-51.5753	11.1496	-0.297066		-49.0277	12.3361	-0.0518466		-48.73	12.3207	0.0760035
	-51.6412	12.1295	-0.125721		-51.5753	12.1496	-0.297861		-49.0277	13.3361	-0.0521307		-48.73	13.3207	0.0558858
	-51.6412	13.1295	-0.125144		-51.5753	13.1496	-0.298011		-49.0277	14.3361	-0.0498965		-48.73	14.3207	0.0398822
	-51.6412	14.1295	-0.124466		-51.5753	14.1496	-0.296754		-49.0277	15.3361	-0.0450836		-48.73	15.3207	0.0301396
	-51.6412	15.1295	-0.12328		-51.5753	15.1496	-0.293872		-49.0277	16.3361	-0.0380104		-48.73	16.3207	0.0286638
	-51.6412	16.1295	-0.122369		-51.5753	16.1496	-0.290833		-49.0277	17.3361	-0.029555		-48.73	17.3207	0.0318417
	-51.6412	17.1295	-0.122635		-51.5753	17.1496	-0.29096		-49.0277	18.3361	-0.117168		-48.73	18.3207	-0.0394071
	-50.6412	-17.8705	-0.0423166		-50.5753	-17.8504	-0.0464929		-48.0277	-16.6639	0.0336146		-47.73	-16.6793	2.10636
	-50.6412	-16.8705	-0.0442159		-50.5753	-16.8504	-0.0524452		-48.0277	-15.6639	0.0394071		-47.73	-15.6793	2.02902
	-50.6412	-15.8705	-0.0598535		-50.5753	-15.8504	-0.0832466		-48.0277	-14.6639	0.0442033		-47.73	-14.6793	1.91111
	-50.6412	-14.8705	-0.062664		-50.5753	-14.8504	-0.0890487		-48.0277	-13.6639	0.0502302		-47.73	-13.6793	1.79751
	-50.6412	-13.8705	-0.0660133		-50.5753	-13.8504	-0.0956744		-48.0277	-12.6639	0.0557867		-47.73	-12.6793	1.6881
	-50.6412	-12.8705	-0.0685267		-50.5753	-12.8504	-0.100328		-48.0277	-11.6639	0.0582179		-47.73	-11.6793	1.57948
	-50.6412	-11.8705	-0.070267		-50.5753	-11.8504	-0.104009		-48.0277	-10.6639	0.0602189		-47.73	-10.6793	1.48005
	-50.6412	-10.8705	-0.072516		-50.5753	-10.8504	-0.109971		-48.0277	-9.66392	0.0604362		-47.73	-9.67934	1.38907
	-50.6412	-9.87047	-0.0753209		-50.5753	-9.85045	-0.118574		-48.0277	-8.66392	0.0598628		-47.73	-8.67934	1.30368
	-50.6412	-8.87047	-0.079341		-50.5753	-8.85045	-0.134638		-48.0277	-7.66392	0.0611609		-47.73	-7.67934	1.21513
	-50.6412	-7.87047	-0.0853048		-50.5753	-7.85045	-0.155395		-48.0277	-6.66392	0.0575346		-47.73	-6.67934	1.13305
	-50.6412	-6.87047	-0.0882947		-50.5753	-6.85045	-0.165496		-48.0277	-5.66392	0.0575511		-47.73	-5.67934	1.05502
	-50.6412	-5.87047	-0.0901715		-50.5753	-5.85045	-0.17086		-48.0277	-4.66392	0.0617504		-47.73	-4.67934	0.980746
	-50.6412	-4.87047	-0.0931809		-50.5753	-4.85045	-0.179896		-48.0277	-3.66392	0.059939		-47.73	-3.67934	0.911808
	-50.6412	-3.87047	-0.0973018		-50.5753	-3.85045	-0.192834		-48.0277	-2.66392	0.0597574		-47.73	-2.67934	0.848283
	-50.6412	-2.87047	-0.102585		-50.5753	-2.85045	-0.209627		-48.0277	-1.66392	0.0565356		-47.73	-1.67934	0.784387
	-50.6412	-1.87047	-0.106108		-50.5753	-1.85045	-0.22121		-48.0277	-0.663921	0.0480011		-47.73	-0.679337	0.717065
	-50.6412	-0.870473	-0.10893		-50.5753	-0.850446	-0.231196		-48.0277	0.336079	0.0399187		-47.73	0.320663	0.645939
	-50.6412	0.129527	-0.112319		-50.5753	0.149554	-0.245024		-48.0277	1.33608	0.0328382		-47.73	1.32066	0.587829
	-50.6412	1.12953	-0.115305		-50.5753	1.14955	-0.256696		-48.0277	2.33608	0.0265325		-47.73	2.32066	0.537486
	-50.6412	2.12953	-0.119639		-50.5753	2.14955	-0.272312		-48.0277	3.33608	0.0208001		-47.73	3.32066	0.490568
	-50.6412	3.12953	-0.124065		-50.5753	3.14955	-0.290604		-48.0277	4.33608	0.0147198		-47.73	4.32066	0.440523
	-50.6412	4.12953	-0.12817		-50.5753	4.14955	-0.305866		-48.0277	5.33608	0.00836188		-47.73	5.32066	0.39223
	-50.6412	5.12953	-0.13164		-50.5753	5.14955	-0.314397		-48.0277	6.33608	0.00130049		-47.73	6.32066	0.3447
	-50.6412	6.12953	-0.133778		-50.5753	6.14955	-0.316436		-48.0277	7.33608	-0.00711965		-47.73	7.32066	0.295885
	-50.6412	7.12953	-0.135575		-50.5753	7.14955	-0.318897		-48.0277	8.33608	-0.013792		-47.73	8.32066	0.246186
	-50.6412	8.12953	-0.138235		-50.5753	8.14955	-0.32451		-48.0277	9.33608	-0.017476		-47.73	9.32066	0.20288
	-50.6412	9.12953	-0.141211		-50.5753	9.14955	-0.331715		-48.0277	10.3361	-0.0196706		-47.73	10.3207	0.165647
	-50.6412	10.1295	-0.142474		-50.5753	10.1496	-0.336276		-48.0277	11.3361	-0.0244486		-47.73	11.3207	0.132254
	-50.6412	11.1295	-0.142475		-50.5753	11.1496	-0.3376		-48.0277	12.3361	-0.0301584		-47.73	12.3207	0.100146
	-50.6412	12.1295	-0.142836		-50.5753	12.1496	-0.340064		-48.0277	13.3361	-0.0345455		-47.73	13.3207	0.0723195
	-50.6412	13.1295	-0.142319		-50.5753	13.1496	-0.340723		-48.0277	14.3361	-0.036657		-47.73	14.3207	0.05057
	-50.6412	14.1295	-0.141202		-50.5753	14.1496	-0.339935		-48.0277	15.3361	-0.0353403		-47.73	15.3207	0.0391374
	-50.6412	15.1295	-0.139742		-50.5753	15.1496	-0.337749		-48.0277	16.3361	-0.0288088		-47.73	16.3207	0.0370646
	-50.6412	16.1295	-0.138163		-50.5753	16.1496	-0.332879		-48.0277	17.3361	-0.0200089		-47.73	17.3207	0.0405264
	-50.6412	17.1295	-0.136979		-50.5753	17.1496	-0.327207		-48.0277	18.3361	-0.118175		-47.73	18.3207	-0.0413756
	-49.6412	-17.8705	-0.0420616		-49.5753	-17.8504	-0.0460994		-47.0277	-16.6639	0.154474		-46.73	-16.6793	2.3427
	-49.6412	-16.8705	-0.0439517		-49.5753	-16.8504	-0.0520171		-47.0277	-15.6639	0.155382		-46.73	-15.6793	2.25365
	-49.6412	-15.8705	-0.0622719		-49.5753	-15.8504	-0.0870434		-47.0277	-14.6639	0.151439		-46.73	-14.6793	2.1304
	-49.6412	-14.8705	-0.065757		-49.5753	-14.8504	-0.0940114		-47.0277	-13.6639	0.149133		-46.73	-13.6793	2.00093
	-49.6412	-13.8705	-0.0677939		-49.5753	-13.8504	-0.0978746		-47.0277	-12.6639	0.146948		-46.73	-12.6793	1.87306
	-49.6412	-12.8705	-0.0683136		-49.5753	-12.8504	-0.0994482		-47.0277	-11.6639	0.141802		-46.73	-11.6793	1.75353
	-49.6412	-11.8705	-0.0693754		-49.5753	-11.8504	-0.102443		-47.0277	-10.6639	0.140197		-46.73	-10.6793	1.63852
	-49.6412	-10.8705	-0.073382		-49.5753	-10.8504	-0.113263		-47.0277	-9.66392	0.135744		-46.73	-9.67934	1.53206
	-49.6412	-9.87047	-0.0782954		-49.5753	-9.85045	-0.127732		-47.0277	-8.66392	0.129301		-46.73	-8.67934	1.43255
	-49.6412	-8.87047	-0.0824529		-49.5753	-8.85045	-0.142994		-47.0277	-7.66392	0.125551		-46.73	-7.67934	1.33523
	-49.6412	-7.87047	-0.0872215		-49.5753	-7.85045	-0.158899		-47.0277	-6.66392	0.117277		-46.73	-6.67934	1.24309
	-49.6412	-6.87047	-0.0902477		-49.5753	-6.85045	-0.167971		-47.0277	-5.66392	0.112188		-46.73	-5.67934	1.15527
	-49.6412	-5.87047	-0.0940927		-49.5753	-5.85045	-0.178562		-47.0277	-4.66392	0.111011		-46.73	-4.67934	1.07181
	-49.6412	-4.87047	-0.0996216		-49.5753	-4.85045	-0.198085		-47.0277	-3.66392	0.106051		-46.73	-3.67934	0.993467
	-49.6412	-3.87047	-0.103857		-49.5753	-3.85045	-0.211248		-47.0277	-2.66392	0.103287		-46.73	-2.67934	0.92425
	-49.6412	-2.87047	-0.108351		-49.5753	-2.85045	-0.225119		-47.0277	-1.66392	0.0973076		-46.73	-1.67934	0.854681
	-49.6412	-1.87047	-0.111207		-49.5753	-1.85045	-0.233196		-47.0277	-0.663921	0.0858207		-46.73	-0.679337	0.780562
	-49.6412	-0.870473	-0.11503		-49.5753	-0.850446	-0.242698		-47.0277	0.336079	0.0744609		-46.73	0.320663	0.703847
	-49.6412	0.129527	-0.120274		-49.5753	0.149554	-0.263464		-47.0277	1.33608	0.0630978		-46.73	1.32066	0.637723
	-49.6412	1.12953	-0.124402		-49.5753	1.14955	-0.280794		-47.0277	2.33608	0.0527538		-46.73	2.32066	0.579841
	-49.6412	2.12953	-0.128757		-49.5753	2.14955	-0.295165		-47.0277	3.33608	0.0441915		-46.73	3.32066	0.528212
	-49.6412	3.12953	-0.133783		-49.5753	3.14955	-0.314445		-47.0277	4.33608	0.0358671		-46.73	4.32066	0.472217
	-49.6412	4.12953	-0.138635		-49.5753	4.14955	-0.331629		-47.0277	5.33608	0.0296304		-46.73	5.32066	0.420641
	-49.6412	5.12953	-0.142515		-49.5753	5.14955	-0.341487		-47.0277	6.33608	0.0237367		-46.73	6.32066	0.371261
	-49.6412	6.12953	-0.145602		-49.5753	6.14955	-0.345138		-47.0277	7.33608	0.0160672		-46.73	7.32066	0.321029
	-49.6412	7.12953	-0.148923		-49.5753	7.14955	-0.349682		-47.0277	8.33608	0.00995956		-46.73	8.32066	0.27464
	-49.6412	8.12953	-0.152893		-49.5753	8.14955	-0.359449		-47.0277	9.33608	0.00721304		-46.73	9.32066	0.235991
	-49.6412	9.12953	-0.157035		-49.5753	9.14955	-0.371814		-47.0277	10.3361	0.00618922		-46.73	10.3207	0.203141
	-49.6412	10.1295	-0.159596		-49.5753	10.1496	-0.381181		-47.0277	11.3361	0.00268391		-46.73	11.3207	0.171392
	-49.6412	11.1295	-0.160731		-49.5753	11.1496	-0.385466		-47.0277	12.3361	-0.00447263		-46.73	12.3207	0.133291
	-49.6412	12.1295	-0.162073		-49.5753	12.1496	-0.390026		-47.0277	13.3361	-0.0124294		-46.73	13.3207	0.0969184
	-49.6412	13.1295	-0.16208		-49.5753	13.1496	-0.391457		-47.0277	14.3361	-0.0196681		-46.73	14.3207	0.0663731
	-49.6412	14.1295	-0.160967		-49.5753	14.1496	-0.390566		-47.0277	15.3361	-0.0228633		-46.73	15.3207	0.0509943
	-49.6412	15.1295	-0.160131		-49.5753	15.1496	-0.391188		-47.0277	16.3361	-0.0180805		-46.73	16.3207	0.0475367
	-49.6412	16.1295	-0.158949		-49.5753	16.1496	-0.387996		-47.0277	17.3361	-0.00989175		-46.73	17.3207	0.0503654
	-49.6412	17.1295	-0.157068		-49.5753	17.1496	-0.380939		-47.0277	18.3361	-0.119187		-46.73	18.3207	-0.0433448
	-48.6412	-17.8705	-0.0418063		-48.5753	-17.8504	-0.045705		-46.0277	-16.6639	0.290132		-45.73	-16.6793	2.57857
	-48.6412	-16.8705	-0.0436872		-48.5753	-16.8504	-0.0515881		-46.0277	-15.6639	0.284902		-45.73	-15.6793	2.47861
	-48.6412	-15.8705	-0.0653297		-48.5753	-15.8504	-0.092133		-46.0277	-14.6639	0.271729		-45.73	-14.6793	2.34448
	-48.6412	-14.8705	-0.0678412		-48.5753	-14.8504	-0.0994529		-46.0277	-13.6639	0.259519		-45.73	-13.6793	2.20082
	-48.6412	-13.8705	-0.0686817		-48.5753	-13.8504	-0.101629		-46.0277	-12.6639	0.248021		-45.73	-12.6793	2.05741
	-48.6412	-12.8705	-0.0693553		-48.5753	-12.8504	-0.102832		-46.0277	-11.6639	0.235892		-45.73	-11.6793	1.92484
	-48.6412	-11.8705	-0.0712399		-48.5753	-11.8504	-0.106383		-46.0277	-10.6639	0.226473		-45.73	-10.6793	1.79742
	-48.6412	-10.8705	-0.0753123		-48.5753	-10.8504	-0.116909		-46.0277	-9.66392	0.21591		-45.73	-9.67934	1.67514
	-48.6412	-9.87047	-0.080282		-48.5753	-9.85045	-0.134349		-46.0277	-8.66392	0.204458		-45.73	-8.67934	1.55963
	-48.6412	-8.87047	-0.0850656		-48.5753	-8.85045	-0.151331		-46.0277	-7.66392	0.194172		-45.73	-7.67934	1.45523
	-48.6412	-7.87047	-0.0906083		-48.5753	-7.85045	-0.167259		-46.0277	-6.66392	0.181529		-45.73	-6.67934	1.35309
	-48.6412	-6.87047	-0.09451		-48.5753	-6.85045	-0.177114		-46.0277	-5.66392	0.170738		-45.73	-5.67934	1.2556
	-48.6412	-5.87047	-0.100499		-48.5753	-5.85045	-0.192772		-46.0277	-4.66392	0.162008		-45.73	-4.67934	1.16281
	-48.6412	-4.87047	-0.107123		-48.5753	-4.85045	-0.218959		-46.0277	-3.66392	0.151966		-45.73	-3.67934	1.07319
	-48.6412	-3.87047	-0.110153		-48.5753	-3.85045	-0.228114		-46.0277	-2.66392	0.14529		-45.73	-2.67934	0.99565
	-48.6412	-2.87047	-0.113341		-48.5753	-2.85045	-0.233829		-46.0277	-1.66392	0.136063		-45.73	-1.67934	0.918965
	-48.6412	-1.87047	-0.11738		-48.5753	-1.85045	-0.245477		-46.0277	-0.663921	0.12239		-45.73	-0.679337	0.839285
	-48.6412	-0.870473	-0.122841		-48.5753	-0.850446	-0.2614		-46.0277	0.336079	0.109966		-45.73	0.320663	0.762231
	-48.6412	0.129527	-0.128821		-48.5753	0.149554	-0.28469		-46.0277	1.33608	0.0956516		-45.73	1.32066	0.689686
	-48.6412	1.12953	-0.134458		-48.5753	1.14955	-0.308182		-46.0277	2.33608	0.0818223		-45.73	2.32066	0.623678
	-48.6412	2.12953	-0.140585		-48.5753	2.14955	-0.328654		-46.0277	3.33608	0.0701507		-45.73	3.32066	0.565711
	-48.6412	3.12953	-0.146317		-48.5753	3.14955	-0.347909		-46.0277	4.33608	0.0589535		-45.73	4.32066	0.502997
	-48.6412	4.12953	-0.152034		-48.5753	4.14955	-0.365356		-46.0277	5.33608	0.0523798		-45.73	5.32066	0.448701
	-48.6412	5.12953	-0.157561		-48.5753	5.14955	-0.378927		-46.0277	6.33608	0.0470657		-45.73	6.32066	0.397876
	-48.6412	6.12953	-0.161991		-48.5753	6.14955	-0.386688		-46.0277	7.33608	0.0392113		-45.73	7.32066	0.344786
	-48.6412	7.12953	-0.166145		-48.5753	7.14955	-0.393742		-46.0277	8.33608	0.0325902		-45.73	8.32066	0.302015
	-48.6412	8.12953	-0.170413		-48.5753	8.14955	-0.405323		-46.0277	9.33608	0.0293594		-45.73	9.32066	0.267557
	-48.6412	9.12953	-0.175103		-48.5753	9.14955	-0.422062		-46.0277	10.3361	0.0286511		-45.73	10.3207	0.23895
	-48.6412	10.1295	-0.178675		-48.5753	10.1496	-0.436983		-46.0277	11.3361	0.0290606		-45.73	11.3207	0.212851
	-48.6412	11.1295	-0.180884		-48.5753	11.1496	-0.442995		-46.0277	12.3361	0.0217651		-45.73	12.3207	0.170781
	-48.6412	12.1295	-0.183856		-48.5753	12.1496	-0.450228		-46.0277	13.3361	0.0115874		-45.73	13.3207	0.126969
	-48.6412	13.1295	-0.185489		-48.5753	13.1496	-0.454146		-46.0277	14.3361	0.00070478		-45.73	14.3207	0.0874506
	-48.6412	14.1295	-0.185684		-48.5753	14.1496	-0.454152		-46.0277	15.3361	-0.00698116		-45.73	15.3207	0.0647221
	-48.6412	15.1295	-0.185721		-48.5753	15.1496	-0.456346		-46.0277	16.3361	-0.0045648		-45.73	16.3207	0.061102
	-48.6412	16.1295	-0.184904		-48.5753	16.1496	-0.457755		-46.0277	17.3361	0.00219774		-45.73	17.3207	0.0630241
	-48.6412	17.1295	-0.183229		-48.5753	17.1496	-0.457421		-46.0277	18.3361	-0.120205		-45.73	18.3207	-0.0453147
	-47.6412	-17.8705	-0.0415508		-47.5753	-17.8504	-0.0453097		-45.0277	-16.6639	0.437317		-44.73	-16.6793	2.80906
	-47.6412	-16.8705	-0.0434225		-47.5753	-16.8504	-0.0511582		-45.0277	-15.6639	0.425807		-44.73	-15.6793	2.70112
	-47.6412	-15.8705	-0.0671134		-47.5753	-15.8504	-0.0948783		-45.0277	-14.6639	0.403126		-44.73	-14.6793	2.54996
	-47.6412	-14.8705	-0.0686797		-47.5753	-14.8504	-0.103039		-45.0277	-13.6639	0.380781		-44.73	-13.6793	2.39456
	-47.6412	-13.8705	-0.0698254		-47.5753	-13.8504	-0.106867		-45.0277	-12.6639	0.359539		-44.73	-12.6793	2.24019
	-47.6412	-12.8705	-0.0717871		-47.5753	-12.8504	-0.109784		-45.0277	-11.6639	0.340576		-44.73	-11.6793	2.09198
	-47.6412	-11.8705	-0.0746867		-47.5753	-11.8504	-0.11436		-45.0277	-10.6639	0.319516		-44.73	-10.6793	1.9558
	-47.6412	-10.8705	-0.0791649		-47.5753	-10.8504	-0.124969		-45.0277	-9.66392	0.300173		-44.73	-9.67934	1.81909
	-47.6412	-9.87047	-0.0850701		-47.5753	-9.85045	-0.145351		-45.0277	-8.66392	0.282586		-44.73	-8.67934	1.6874
	-47.6412	-8.87047	-0.0918605		-47.5753	-8.85045	-0.168806		-45.0277	-7.66392	0.267014		-44.73	-7.67934	1.57596
	-47.6412	-7.87047	-0.0980935		-47.5753	-7.85045	-0.187023		-45.0277	-6.66392	0.248877		-44.73	-6.67934	1.46317
	-47.6412	-6.87047	-0.102742		-47.5753	-6.85045	-0.197794		-45.0277	-5.66392	0.232278		-44.73	-5.67934	1.35621
	-47.6412	-5.87047	-0.107856		-47.5753	-5.85045	-0.210642		-45.0277	-4.66392	0.216838		-44.73	-4.67934	1.25468
	-47.6412	-4.87047	-0.113678		-47.5753	-4.85045	-0.233409		-45.0277	-3.66392	0.197936		-44.73	-3.67934	1.15201
	-47.6412	-3.87047	-0.116376		-47.5753	-3.85045	-0.242574		-45.0277	-2.66392	0.18561		-44.73	-2.67934	1.06293
	-47.6412	-2.87047	-0.119028		-47.5753	-2.85045	-0.245524		-45.0277	-1.66392	0.172754		-44.73	-1.67934	0.977511
	-47.6412	-1.87047	-0.126158		-47.5753	-1.85045	-0.269679		-45.0277	-0.663921	0.15789		-44.73	-0.679337	0.893644
	-47.6412	-0.870473	-0.134756		-47.5753	-0.850446	-0.298309		-45.0277	0.336079	0.147277		-44.73	0.320663	0.818826
	-47.6412	0.129527	-0.141686		-47.5753	0.149554	-0.324171		-45.0277	1.33608	0.132782		-44.73	1.32066	0.743485
	-47.6412	1.12953	-0.148371		-47.5753	1.14955	-0.348628		-45.0277	2.33608	0.117277		-44.73	2.32066	0.671309
	-47.6412	2.12953	-0.155606		-47.5753	2.14955	-0.369795		-45.0277	3.33608	0.10178		-44.73	3.32066	0.603519
	-47.6412	3.12953	-0.161694		-47.5753	3.14955	-0.387523		-45.0277	4.33608	0.0862954		-44.73	4.32066	0.529773
	-47.6412	4.12953	-0.168397		-47.5753	4.14955	-0.406835		-45.0277	5.33608	0.0769555		-44.73	5.32066	0.47171
	-47.6412	5.12953	-0.175573		-47.5753	5.14955	-0.424854		-45.0277	6.33608	0.0705081		-44.73	6.32066	0.422051
	-47.6412	6.12953	-0.180973		-47.5753	6.14955	-0.439337		-45.0277	7.33608	0.0638248		-44.73	7.32066	0.374884
	-47.6412	7.12953	-0.186248		-47.5753	7.14955	-0.45556		-45.0277	8.33608	0.057057		-44.73	8.32066	0.332264
	-47.6412	8.12953	-0.193156		-47.5753	8.14955	-0.475516		-45.0277	9.33608	0.0537748		-44.73	9.32066	0.300566
	-47.6412	9.12953	-0.200938		-47.5753	9.14955	-0.497576		-45.0277	10.3361	0.0532719		-44.73	10.3207	0.276958
	-47.6412	10.1295	-0.204999		-47.5753	10.1496	-0.510994		-45.0277	11.3361	0.0534364		-44.73	11.3207	0.255403
	-47.6412	11.1295	-0.206611		-47.5753	11.1496	-0.51323		-45.0277	12.3361	0.0423992		-44.73	12.3207	0.204757
	-47.6412	12.1295	-0.210237		-47.5753	12.1496	-0.52182		-45.0277	13.3361	0.0285321		-44.73	13.3207	0.150745
	-47.6412	13.1295	-0.212922		-47.5753	13.1496	-0.528084		-45.0277	14.3361	0.0142321		-44.73	14.3207	0.102164
	-47.6412	14.1295	-0.214781		-47.5753	14.1496	-0.532387		-45.0277	15.3361	0.00385328		-44.73	15.3207	0.0774334
	-47.6412	15.1295	-0.215566		-47.5753	15.1496	-0.536976		-45.0277	16.3361	0.00643807		-44.73	16.3207	0.0730865
	-47.6412	16.1295	-0.215314		-47.5753	16.1496	-0.542465		-45.0277	17.3361	0.0137926		-44.73	17.3207	0.074227
	-47.6412	17.1295	-0.214079		-47.5753	17.1496	-0.548655		-45.0277	18.3361	-0.121228		-44.73	18.3207	-0.0472854
	-46.6412	-17.8705	-0.041295		-46.5753	-17.8504	-0.0449135		-44.0277	-16.6639	0.58992		-43.73	-16.6793	3.02333
	-46.6412	-16.8705	-0.0431575		-46.5753	-16.8504	-0.0507274		-44.0277	-15.6639	0.574474		-43.73	-15.6793	2.91238
	-46.6412	-15.8705	-0.0686452		-46.5753	-15.8504	-0.0953215		-44.0277	-14.6639	0.541455		-43.73	-14.6793	2.75331
	-46.6412	-14.8705	-0.0702893		-46.5753	-14.8504	-0.105371		-44.0277	-13.6639	0.509425		-43.73	-13.6793	2.59007
	-46.6412	-13.8705	-0.0726635		-46.5753	-13.8504	-0.113382		-44.0277	-12.6639	0.477942		-43.73	-12.6793	2.42595
	-46.6412	-12.8705	-0.0752263		-46.5753	-12.8504	-0.118138		-44.0277	-11.6639	0.446644		-43.73	-11.6793	2.26288
	-46.6412	-11.8705	-0.0786795		-46.5753	-11.8504	-0.124259		-44.0277	-10.6639	0.416435		-43.73	-10.6793	2.10968
	-46.6412	-10.8705	-0.0846372		-46.5753	-10.8504	-0.138814		-44.0277	-9.66392	0.388683		-43.73	-9.67934	1.96011
	-46.6412	-9.87047	-0.0912724		-46.5753	-9.85045	-0.158755		-44.0277	-8.66392	0.363576		-43.73	-8.67934	1.81888
	-46.6412	-8.87047	-0.0979779		-46.5753	-8.85045	-0.179819		-44.0277	-7.66392	0.342137		-43.73	-7.67934	1.69719
	-46.6412	-7.87047	-0.10396		-46.5753	-7.85045	-0.19735		-44.0277	-6.66392	0.317475		-43.73	-6.67934	1.57409
	-46.6412	-6.87047	-0.109753		-46.5753	-6.85045	-0.213139		-44.0277	-5.66392	0.294612		-43.73	-5.67934	1.4574
	-46.6412	-5.87047	-0.114374		-46.5753	-5.85045	-0.226954		-44.0277	-4.66392	0.27262		-43.73	-4.67934	1.34582
	-46.6412	-4.87047	-0.119214		-46.5753	-4.85045	-0.244048		-44.0277	-3.66392	0.245685		-43.73	-3.67934	1.23127
	-46.6412	-3.87047	-0.122352		-46.5753	-3.85045	-0.255826		-44.0277	-2.66392	0.226099		-43.73	-2.67934	1.1302
	-46.6412	-2.87047	-0.126641		-46.5753	-2.85045	-0.268325		-44.0277	-1.66392	0.208304		-43.73	-1.67934	1.03482
	-46.6412	-1.87047	-0.136157		-46.5753	-1.85045	-0.300306		-44.0277	-0.663921	0.191011		-43.73	-0.679337	0.944016
	-46.6412	-0.870473	-0.146463		-46.5753	-0.850446	-0.331658		-44.0277	0.336079	0.176529		-43.73	0.320663	0.864044
	-46.6412	0.129527	-0.154716		-46.5753	0.149554	-0.357642		-44.0277	1.33608	0.16204		-43.73	1.32066	0.785479
	-46.6412	1.12953	-0.161129		-46.5753	1.14955	-0.378728		-44.0277	2.33608	0.146435		-43.73	2.32066	0.708479
	-46.6412	2.12953	-0.166795		-46.5753	2.14955	-0.392401		-44.0277	3.33608	0.129197		-43.73	3.32066	0.633148
	-46.6412	3.12953	-0.173987		-46.5753	3.14955	-0.415372		-44.0277	4.33608	0.110804		-43.73	4.32066	0.556201
	-46.6412	4.12953	-0.184114		-46.5753	4.14955	-0.450012		-44.0277	5.33608	0.0990875		-43.73	5.32066	0.495927
	-46.6412	5.12953	-0.193158		-46.5753	5.14955	-0.475532		-44.0277	6.33608	0.0908163		-43.73	6.32066	0.444912
	-46.6412	6.12953	-0.198475		-46.5753	6.14955	-0.492273		-44.0277	7.33608	0.0834598		-43.73	7.32066	0.397886
	-46.6412	7.12953	-0.205006		-46.5753	7.14955	-0.516577		-44.0277	8.33608	0.0761686		-43.73	8.32066	0.356134
	-46.6412	8.12953	-0.216484		-46.5753	8.14955	-0.550812		-44.0277	9.33608	0.0706134		-43.73	9.32066	0.321176
	-46.6412	9.12953	-0.227042		-46.5753	9.14955	-0.57576		-44.0277	10.3361	0.0674509		-43.73	10.3207	0.293459
	-46.6412	10.1295	-0.232062		-46.5753	10.1496	-0.587471		-44.0277	11.3361	0.0673082		-43.73	11.3207	0.273255
	-46.6412	11.1295	-0.234573		-46.5753	11.1496	-0.590311		-44.0277	12.3361	0.0591368		-43.73	12.3207	0.228457
	-46.6412	12.1295	-0.238831		-46.5753	12.1496	-0.598238		-44.0277	13.3361	0.0446008		-43.73	13.3207	0.175921
	-46.6412	13.1295	-0.243976		-46.5753	13.1496	-0.60968		-44.0277	14.3361	0.0277794		-43.73	14.3207	0.124878
	-46.6412	14.1295	-0.249882		-46.5753	14.1496	-0.625789		-44.0277	15.3361	0.0169344		-43.73	15.3207	0.0920639
	-46.6412	15.1295	-0.254308		-46.5753	15.1496	-0.638272		-44.0277	16.3361	0.0187892		-43.73	16.3207	0.0851619
	-46.6412	16.1295	-0.254949		-46.5753	16.1496	-0.645733		-44.0277	17.3361	0.0261249		-43.73	17.3207	0.085388
	-46.6412	17.1295	-0.252926		-46.5753	17.1496	-0.652144		-44.0277	18.3361	-0.122256		-43.73	18.3207	-0.0492567
	-45.6412	-17.8705	-0.041039		-45.5753	-17.8504	-0.0445164		-43.0277	-16.6639	0.7504		-42.73	-16.6793	3.23118
	-45.6412	-16.8705	-0.0428923		-45.5753	-16.8504	-0.0502957		-43.0277	-15.6639	0.72602		-42.73	-15.6793	3.1109
	-45.6412	-15.8705	-0.0732561		-45.5753	-15.8504	-0.100365		-43.0277	-14.6639	0.684804		-42.73	-14.6793	2.94652
	-45.6412	-14.8705	-0.0747871		-45.5753	-14.8504	-0.110363		-43.0277	-13.6639	0.641377		-42.73	-13.6793	2.77459
	-45.6412	-13.8705	-0.0772979		-45.5753	-13.8504	-0.121455		-43.0277	-12.6639	0.598585		-42.73	-12.6793	2.6001
	-45.6412	-12.8705	-0.0799764		-45.5753	-12.8504	-0.12871		-43.0277	-11.6639	0.558141		-42.73	-11.6793	2.42576
	-45.6412	-11.8705	-0.0836344		-45.5753	-11.8504	-0.135847		-43.0277	-10.6639	0.518622		-42.73	-10.6793	2.25887
	-45.6412	-10.8705	-0.0891569		-45.5753	-10.8504	-0.149337		-43.0277	-9.66392	0.48316		-42.73	-9.67934	2.09738
	-45.6412	-9.87047	-0.0938236		-45.5753	-9.85045	-0.162702		-43.0277	-8.66392	0.451169		-42.73	-8.67934	1.94512
	-45.6412	-8.87047	-0.098225		-45.5753	-8.85045	-0.174671		-43.0277	-7.66392	0.422078		-42.73	-7.67934	1.81077
	-45.6412	-7.87047	-0.105204		-45.5753	-7.85045	-0.194083		-43.0277	-6.66392	0.3921		-42.73	-6.67934	1.67857
	-45.6412	-6.87047	-0.114038		-45.5753	-6.85045	-0.220352		-43.0277	-5.66392	0.363867		-42.73	-5.67934	1.55505
	-45.6412	-5.87047	-0.119228		-45.5753	-5.85045	-0.237726		-43.0277	-4.66392	0.335884		-42.73	-4.67934	1.4367
	-45.6412	-4.87047	-0.12346		-45.5753	-4.85045	-0.250174		-43.0277	-3.66392	0.302657		-42.73	-3.67934	1.31187
	-45.6412	-3.87047	-0.129216		-45.5753	-3.85045	-0.267661		-43.0277	-2.66392	0.274493		-42.73	-2.67934	1.19911
	-45.6412	-2.87047	-0.136855		-45.5753	-2.85045	-0.293554		-43.0277	-1.66392	0.249027		-42.73	-1.67934	1.09474
	-45.6412	-1.87047	-0.146785		-45.5753	-1.85045	-0.326635		-43.0277	-0.663921	0.226752		-42.73	-0.679337	0.998557
	-45.6412	-0.870473	-0.157016		-45.5753	-0.850446	-0.357874		-43.0277	0.336079	0.212764		-42.73	0.320663	0.914085
	-45.6412	0.129527	-0.164458		-45.5753	0.149554	-0.377733		-43.0277	1.33608	0.19722		-42.73	1.32066	0.832056
	-45.6412	1.12953	-0.170015		-45.5753	1.14955	-0.393301		-43.0277	2.33608	0.179807		-42.73	2.32066	0.75058
	-45.6412	2.12953	-0.175594		-45.5753	2.14955	-0.409316		-43.0277	3.33608	0.160109		-42.73	3.32066	0.668817
	-45.6412	3.12953	-0.185925		-45.5753	3.14955	-0.444733		-43.0277	4.33608	0.137612		-42.73	4.32066	0.585313
	-45.6412	4.12953	-0.200563		-45.5753	4.14955	-0.49666		-43.0277	5.33608	0.120108		-42.73	5.32066	0.521735
	-45.6412	5.12953	-0.211116		-45.5753	5.14955	-0.526352		-43.0277	6.33608	0.107266		-42.73	6.32066	0.46902
	-45.6412	6.12953	-0.216069		-45.5753	6.14955	-0.539027		-43.0277	7.33608	0.0988187		-42.73	7.32066	0.42152
	-45.6412	7.12953	-0.223753		-45.5753	7.14955	-0.571234		-43.0277	8.33608	0.0915326		-42.73	8.32066	0.376815
	-45.6412	8.12953	-0.237921		-45.5753	8.14955	-0.61434		-43.0277	9.33608	0.0847502		-42.73	9.32066	0.337512
	-45.6412	9.12953	-0.249214		-45.5753	9.14955	-0.636104		-43.0277	10.3361	0.0801711		-42.73	10.3207	0.306531
	-45.6412	10.1295	-0.256973		-45.5753	10.1496	-0.651663		-43.0277	11.3361	0.0799009		-42.73	11.3207	0.287678
	-45.6412	11.1295	-0.264767		-45.5753	11.1496	-0.668572		-43.0277	12.3361	0.0717008		-42.73	12.3207	0.246796
	-45.6412	12.1295	-0.275101		-45.5753	12.1496	-0.691845		-43.0277	13.3361	0.0568911		-42.73	13.3207	0.196786
	-45.6412	13.1295	-0.284059		-45.5753	13.1496	-0.714076		-43.0277	14.3361	0.0395691		-42.73	14.3207	0.145197
	-45.6412	14.1295	-0.293248		-45.5753	14.1496	-0.738252		-43.0277	15.3361	0.0280463		-42.73	15.3207	0.104582
	-45.6412	15.1295	-0.300629		-45.5753	15.1496	-0.755715		-43.0277	16.3361	0.0305578		-42.73	16.3207	0.0972386
	-45.6412	16.1295	-0.302064		-45.5753	16.1496	-0.766262		-43.0277	17.3361	0.0383811		-42.73	17.3207	0.0970413
	-45.6412	17.1295	-0.300821		-45.5753	17.1496	-0.774346		-43.0277	18.3361	-0.12329		-42.73	18.3207	-0.0512288
	-44.6412	-17.8705	-0.0407827		-44.5753	-17.8504	-0.0441183		-42.0277	-16.6639	0.917411		-41.73	-16.6793	3.43431
	-44.6412	-16.8705	-0.0426268		-44.5753	-16.8504	-0.049863		-42.0277	-15.6639	0.886806		-41.73	-15.6793	3.30771
	-44.6412	-15.8705	-0.0788121		-44.5753	-15.8504	-0.111127		-42.0277	-14.6639	0.833753		-41.73	-14.6793	3.13439
	-44.6412	-14.8705	-0.0804859		-44.5753	-14.8504	-0.120044		-42.0277	-13.6639	0.777556		-41.73	-13.6793	2.95383
	-44.6412	-13.8705	-0.0832998		-44.5753	-13.8504	-0.131228		-42.0277	-12.6639	0.723658		-41.73	-12.6793	2.76955
	-44.6412	-12.8705	-0.086322		-44.5753	-12.8504	-0.139505		-42.0277	-11.6639	0.67553		-41.73	-11.6793	2.58287
	-44.6412	-11.8705	-0.0893044		-44.5753	-11.8504	-0.146068		-42.0277	-10.6639	0.626808		-41.73	-10.6793	2.40411
	-44.6412	-10.8705	-0.0929028		-44.5753	-10.8504	-0.154266		-42.0277	-9.66392	0.581171		-41.73	-9.67934	2.23182
	-44.6412	-9.87047	-0.0969453		-44.5753	-9.85045	-0.1634		-42.0277	-8.66392	0.53963		-41.73	-8.67934	2.06854
	-44.6412	-8.87047	-0.101889		-44.5753	-8.85045	-0.175624		-42.0277	-7.66392	0.503615		-41.73	-7.67934	1.92041
	-44.6412	-7.87047	-0.109869		-44.5753	-7.85045	-0.198438		-42.0277	-6.66392	0.468605		-41.73	-6.67934	1.77963
	-44.6412	-6.87047	-0.121758		-44.5753	-6.85045	-0.231309		-42.0277	-5.66392	0.435536		-41.73	-5.67934	1.64888
	-44.6412	-5.87047	-0.125734		-44.5753	-5.85045	-0.251155		-42.0277	-4.66392	0.402548		-41.73	-4.67934	1.52363
	-44.6412	-4.87047	-0.130188		-44.5753	-4.85045	-0.263404		-42.0277	-3.66392	0.364624		-41.73	-3.67934	1.39241
	-44.6412	-3.87047	-0.139553		-44.5753	-3.85045	-0.291386		-42.0277	-2.66392	0.32806		-41.73	-2.67934	1.26871
	-44.6412	-2.87047	-0.148381		-44.5753	-2.85045	-0.322418		-42.0277	-1.66392	0.294459		-41.73	-1.67934	1.1558
	-44.6412	-1.87047	-0.156948		-44.5753	-1.85045	-0.351922		-42.0277	-0.663921	0.265516		-41.73	-0.679337	1.05412
	-44.6412	-0.870473	-0.166858		-44.5753	-0.850446	-0.381892		-42.0277	0.336079	0.247807		-41.73	0.320663	0.963644
	-44.6412	0.129527	-0.173824		-44.5753	0.149554	-0.400696		-42.0277	1.33608	0.230347		-41.73	1.32066	0.877341
	-44.6412	1.12953	-0.179722		-44.5753	1.14955	-0.417742		-42.0277	2.33608	0.211518		-41.73	2.32066	0.791962
	-44.6412	2.12953	-0.188923		-44.5753	2.14955	-0.448411		-42.0277	3.33608	0.190436		-41.73	3.32066	0.705981
	-44.6412	3.12953	-0.203777		-44.5753	3.14955	-0.495555		-42.0277	4.33608	0.164831		-41.73	4.32066	0.617179
	-44.6412	4.12953	-0.219764		-44.5753	4.14955	-0.546017		-42.0277	5.33608	0.140792		-41.73	5.32066	0.549044
	-44.6412	5.12953	-0.229619		-44.5753	5.14955	-0.573813		-42.0277	6.33608	0.121782		-41.73	6.32066	0.492659
	-44.6412	6.12953	-0.235146		-44.5753	6.14955	-0.589066		-42.0277	7.33608	0.110355		-41.73	7.32066	0.442905
	-44.6412	7.12953	-0.244731		-44.5753	7.14955	-0.630003		-42.0277	8.33608	0.10349		-41.73	8.32066	0.394239
	-44.6412	8.12953	-0.260049		-44.5753	8.14955	-0.674715		-42.0277	9.33608	0.0972486		-41.73	9.32066	0.351818
	-44.6412	9.12953	-0.274393		-44.5753	9.14955	-0.701388		-42.0277	10.3361	0.0931621		-41.73	10.3207	0.319627
	-44.6412	10.1295	-0.287854		-44.5753	10.1496	-0.728316		-42.0277	11.3361	0.0931545		-41.73	11.3207	0.302332
	-44.6412	11.1295	-0.30133		-44.5753	11.1496	-0.766603		-42.0277	12.3361	0.0816304		-41.73	12.3207	0.26098
	-44.6412	12.1295	-0.315859		-44.5753	12.1496	-0.802442		-42.0277	13.3361	0.066251		-41.73	13.3207	0.211548
	-44.6412	13.1295	-0.328146		-44.5753	13.1496	-0.829583		-42.0277	14.3361	0.0498012		-41.73	14.3207	0.159996
	-44.6412	14.1295	-0.341695		-44.5753	14.1496	-0.859506		-42.0277	15.3361	0.0364341		-41.73	15.3207	0.114139
	-44.6412	15.1295	-0.351703		-44.5753	15.1496	-0.884668		-42.0277	16.3361	0.0412287		-41.73	16.3207	0.109347
	-44.6412	16.1295	-0.359797		-44.5753	16.1496	-0.911698		-42.0277	17.3361	0.050047		-41.73	17.3207	0.108968
	-44.6412	17.1295	-0.365808		-44.5753	17.1496	-0.937514		-42.0277	18.3361	-0.12433		-41.73	18.3207	-0.0532016
	-43.6412	-17.8705	-0.0405262		-43.5753	-17.8504	-0.0437194		-41.0277	-16.6639	1.09093		-40.73	-16.6793	3.63403
	-43.6412	-16.8705	-0.0423611		-43.5753	-16.8504	-0.0494295		-41.0277	-15.6639	1.05465		-40.73	-15.6793	3.50335
	-43.6412	-15.8705	-0.0807142		-43.5753	-15.8504	-0.117092		-41.0277	-14.6639	0.98751		-40.73	-14.6793	3.31838
	-43.6412	-14.8705	-0.0837758		-43.5753	-14.8504	-0.126728		-41.0277	-13.6639	0.918483		-40.73	-13.6793	3.12819
	-43.6412	-13.8705	-0.087608		-43.5753	-13.8504	-0.137499		-41.0277	-12.6639	0.853815		-40.73	-12.6793	2.93396
	-43.6412	-12.8705	-0.090595		-43.5753	-12.8504	-0.145731		-41.0277	-11.6639	0.797687		-40.73	-11.6793	2.73543
	-43.6412	-11.8705	-0.0927406		-43.5753	-11.8504	-0.152148		-41.0277	-10.6639	0.739671		-40.73	-10.6793	2.54608
	-43.6412	-10.8705	-0.0953103		-43.5753	-10.8504	-0.158046		-41.0277	-9.66392	0.682294		-40.73	-9.67934	2.3644
	-43.6412	-9.87047	-0.102089		-43.5753	-9.85045	-0.171965		-41.0277	-8.66392	0.629214		-40.73	-8.67934	2.19075
	-43.6412	-8.87047	-0.109042		-43.5753	-8.85045	-0.18935		-41.0277	-7.66392	0.585984		-40.73	-7.67934	2.02748
	-43.6412	-7.87047	-0.116795		-43.5753	-7.85045	-0.211788		-41.0277	-6.66392	0.545965		-40.73	-6.67934	1.87978
	-43.6412	-6.87047	-0.128233		-43.5753	-6.85045	-0.243591		-41.0277	-5.66392	0.508166		-40.73	-5.67934	1.74047
	-43.6412	-5.87047	-0.132606		-43.5753	-5.85045	-0.262894		-41.0277	-4.66392	0.470606		-40.73	-4.67934	1.60628
	-43.6412	-4.87047	-0.139822		-43.5753	-4.85045	-0.28757		-41.0277	-3.66392	0.429224		-40.73	-3.67934	1.47221
	-43.6412	-3.87047	-0.151588		-43.5753	-3.85045	-0.321847		-41.0277	-2.66392	0.384962		-40.73	-2.67934	1.33849
	-43.6412	-2.87047	-0.158426		-43.5753	-2.85045	-0.345388		-41.0277	-1.66392	0.344319		-40.73	-1.67934	1.21754
	-43.6412	-1.87047	-0.165347		-43.5753	-1.85045	-0.371798		-41.0277	-0.663921	0.307927		-40.73	-0.679337	1.10931
	-43.6412	-0.870473	-0.17562		-43.5753	-0.850446	-0.40366		-41.0277	0.336079	0.27569		-40.73	0.320663	1.00825
	-43.6412	0.129527	-0.184651		-43.5753	0.149554	-0.428795		-41.0277	1.33608	0.25512		-40.73	1.32066	0.915127
	-43.6412	1.12953	-0.192034		-43.5753	1.14955	-0.454392		-41.0277	2.33608	0.235755		-40.73	2.32066	0.82567
	-43.6412	2.12953	-0.204362		-43.5753	2.14955	-0.496403		-41.0277	3.33608	0.215007		-40.73	3.32066	0.738693
	-43.6412	3.12953	-0.22111		-43.5753	3.14955	-0.544721		-41.0277	4.33608	0.189502		-40.73	4.32066	0.651685
	-43.6412	4.12953	-0.235744		-43.5753	4.14955	-0.587322		-41.0277	5.33608	0.162082		-40.73	5.32066	0.577546
	-43.6412	5.12953	-0.245506		-43.5753	5.14955	-0.616512		-41.0277	6.33608	0.13749		-40.73	6.32066	0.512245
	-43.6412	6.12953	-0.25186		-43.5753	6.14955	-0.637868		-41.0277	7.33608	0.118548		-40.73	7.32066	0.454216
	-43.6412	7.12953	-0.263107		-43.5753	7.14955	-0.684008		-41.0277	8.33608	0.11186		-40.73	8.32066	0.406875
	-43.6412	8.12953	-0.282433		-43.5753	8.14955	-0.741196		-41.0277	9.33608	0.107496		-40.73	9.32066	0.36397
	-43.6412	9.12953	-0.302761		-43.5753	9.14955	-0.787293		-41.0277	10.3361	0.105395		-40.73	10.3207	0.330652
	-43.6412	10.1295	-0.326414		-43.5753	10.1496	-0.837343		-41.0277	11.3361	0.105621		-40.73	11.3207	0.31194
	-43.6412	11.1295	-0.348298		-43.5753	11.1496	-0.890139		-41.0277	12.3361	0.0944708		-40.73	12.3207	0.2704
	-43.6412	12.1295	-0.362871		-43.5753	12.1496	-0.928805		-41.0277	13.3361	0.0789177		-40.73	13.3207	0.22161
	-43.6412	13.1295	-0.379504		-43.5753	13.1496	-0.966104		-41.0277	14.3361	0.0620841		-40.73	14.3207	0.171391
	-43.6412	14.1295	-0.399489		-43.5753	14.1496	-1.00854		-41.0277	15.3361	0.0481859		-40.73	15.3207	0.127894
	-43.6412	15.1295	-0.41668		-43.5753	15.1496	-1.04977		-41.0277	16.3361	0.0529166		-40.73	16.3207	0.121472
	-43.6412	16.1295	-0.430475		-43.5753	16.1496	-1.08604		-41.0277	17.3361	0.0610742		-40.73	17.3207	0.118801
	-43.6412	17.1295	-0.44173		-43.5753	17.1496	-1.1244		-41.0277	18.3361	-0.125375		-40.73	18.3207	-0.0551751
	-42.6412	-17.8705	-0.0402695		-42.5753	-17.8504	-0.0433195		-40.0277	-16.6639	1.27166		-39.73	-16.6793	3.83104
	-42.6412	-16.8705	-0.0420952		-42.5753	-16.8504	-0.048995		-40.0277	-15.6639	1.2235		-39.73	-15.6793	3.69531
	-42.6412	-15.8705	-0.0814145		-42.5753	-15.8504	-0.120009		-40.0277	-14.6639	1.14476		-39.73	-14.6793	3.49924
	-42.6412	-14.8705	-0.083965		-42.5753	-14.8504	-0.127562		-40.0277	-13.6639	1.06513		-39.73	-13.6793	3.29547
	-42.6412	-13.8705	-0.0875718		-42.5753	-13.8504	-0.136713		-40.0277	-12.6639	0.98957		-39.73	-12.6793	3.0897
	-42.6412	-12.8705	-0.0903922		-42.5753	-12.8504	-0.14454		-40.0277	-11.6639	0.921372		-39.73	-11.6793	2.8854
	-42.6412	-11.8705	-0.094001		-42.5753	-11.8504	-0.155924		-40.0277	-10.6639	0.853682		-39.73	-10.6793	2.68572
	-42.6412	-10.8705	-0.100883		-42.5753	-10.8504	-0.172401		-40.0277	-9.66392	0.787897		-39.73	-9.67934	2.49667
	-42.6412	-9.87047	-0.110294		-42.5753	-9.85045	-0.192517		-40.0277	-8.66392	0.725991		-39.73	-8.67934	2.31433
	-42.6412	-8.87047	-0.114924		-42.5753	-8.85045	-0.205054		-40.0277	-7.66392	0.670858		-39.73	-7.67934	2.1346
	-42.6412	-7.87047	-0.120004		-42.5753	-7.85045	-0.219135		-40.0277	-6.66392	0.626412		-39.73	-6.67934	1.98388
	-42.6412	-6.87047	-0.132115		-42.5753	-6.85045	-0.252827		-40.0277	-5.66392	0.583536		-39.73	-5.67934	1.83717
	-42.6412	-5.87047	-0.138091		-42.5753	-5.85045	-0.275795		-40.0277	-4.66392	0.540343		-39.73	-4.67934	1.69244
	-42.6412	-4.87047	-0.14941		-42.5753	-4.85045	-0.308953		-40.0277	-3.66392	0.494069		-39.73	-3.67934	1.54834
	-42.6412	-3.87047	-0.161589		-42.5753	-3.85045	-0.343181		-40.0277	-2.66392	0.443273		-39.73	-2.67934	1.40871
	-42.6412	-2.87047	-0.166698		-42.5753	-2.85045	-0.361573		-40.0277	-1.66392	0.397486		-39.73	-1.67934	1.28365
	-42.6412	-1.87047	-0.172613		-42.5753	-1.85045	-0.387075		-40.0277	-0.663921	0.357418		-39.73	-0.679337	1.17096
	-42.6412	-0.870473	-0.182424		-42.5753	-0.850446	-0.419536		-40.0277	0.336079	0.321368		-39.73	0.320663	1.05925
	-42.6412	0.129527	-0.193325		-42.5753	0.149554	-0.450369		-40.0277	1.33608	0.293676		-39.73	1.32066	0.955451
	-42.6412	1.12953	-0.202941		-42.5753	1.14955	-0.483549		-40.0277	2.33608	0.268009		-39.73	2.32066	0.859074
	-42.6412	2.12953	-0.216513		-42.5753	2.14955	-0.529048		-40.0277	3.33608	0.242277		-39.73	3.32066	0.769619
	-42.6412	3.12953	-0.2327		-42.5753	3.14955	-0.575867		-40.0277	4.33608	0.214419		-39.73	4.32066	0.684468
	-42.6412	4.12953	-0.245781		-42.5753	4.14955	-0.616944		-40.0277	5.33608	0.183534		-39.73	5.32066	0.604417
	-42.6412	5.12953	-0.257802		-42.5753	5.14955	-0.657637		-40.0277	6.33608	0.154586		-39.73	6.32066	0.529996
	-42.6412	6.12953	-0.268637		-42.5753	6.14955	-0.690092		-40.0277	7.33608	0.131172		-39.73	7.32066	0.463019
	-42.6412	7.12953	-0.288829		-42.5753	7.14955	-0.752061		-40.0277	8.33608	0.121802		-39.73	8.32066	0.412704
	-42.6412	8.12953	-0.318052		-42.5753	8.14955	-0.832316		-40.0277	9.33608	0.117811		-39.73	9.32066	0.372985
	-42.6412	9.12953	-0.341618		-42.5753	9.14955	-0.891276		-40.0277	10.3361	0.116504		-39.73	10.3207	0.342893
	-42.6412	10.1295	-0.368466		-42.5753	10.1496	-0.957061		-40.0277	11.3361	0.115764		-39.73	11.3207	0.321742
	-42.6412	11.1295	-0.394587		-42.5753	11.1496	-1.02097		-40.0277	12.3361	0.104385		-39.73	12.3207	0.27902
	-42.6412	12.1295	-0.414826		-42.5753	12.1496	-1.07078		-40.0277	13.3361	0.0894298		-39.73	13.3207	0.231145
	-42.6412	13.1295	-0.442915		-42.5753	13.1496	-1.13233		-40.0277	14.3361	0.0737205		-39.73	14.3207	0.18306
	-42.6412	14.1295	-0.472696		-42.5753	14.1496	-1.20085		-40.0277	15.3361	0.0608348		-39.73	15.3207	0.141104
	-42.6412	15.1295	-0.496872		-42.5753	15.1496	-1.25319		-40.0277	16.3361	0.0640258		-39.73	16.3207	0.131599
	-42.6412	16.1295	-0.512486		-42.5753	16.1496	-1.28851		-40.0277	17.3361	0.071082		-39.73	17.3207	0.127412
	-42.6412	17.1295	-0.5249		-42.5753	17.1496	-1.33092		-40.0277	18.3361	-0.126425		-39.73	18.3207	-0.0571493
	-41.6412	-17.8705	-0.0400125		-41.5753	-17.8504	-0.0429188		-39.0277	-16.6639	1.45004		-38.73	-16.6793	4.01546
	-41.6412	-16.8705	-0.041829		-41.5753	-16.8504	-0.0485596		-39.0277	-15.6639	1.38866		-38.73	-15.6793	3.86943
	-41.6412	-15.8705	-0.0843547		-41.5753	-15.8504	-0.124016		-39.0277	-14.6639	1.30197		-38.73	-14.6793	3.67347
	-41.6412	-14.8705	-0.0856457		-41.5753	-14.8504	-0.128055		-39.0277	-13.6639	1.21229		-38.73	-13.6793	3.46015
	-41.6412	-13.8705	-0.0882364		-41.5753	-13.8504	-0.136574		-39.0277	-12.6639	1.12632		-38.73	-12.6793	3.24252
	-41.6412	-12.8705	-0.0924778		-41.5753	-12.8504	-0.149286		-39.0277	-11.6639	1.04747		-38.73	-11.6793	3.02781
	-41.6412	-11.8705	-0.0991475		-41.5753	-11.8504	-0.166462		-39.0277	-10.6639	0.969343		-38.73	-10.6793	2.82584
	-41.6412	-10.8705	-0.107931		-41.5753	-10.8504	-0.18753		-39.0277	-9.66392	0.89462		-38.73	-9.67934	2.62195
	-41.6412	-9.87047	-0.115788		-41.5753	-9.85045	-0.2052		-39.0277	-8.66392	0.82467		-38.73	-8.67934	2.42318
	-41.6412	-8.87047	-0.118569		-41.5753	-8.85045	-0.213225		-39.0277	-7.66392	0.761924		-38.73	-7.67934	2.23816
	-41.6412	-7.87047	-0.123047		-41.5753	-7.85045	-0.225154		-39.0277	-6.66392	0.709562		-38.73	-6.67934	2.07906
	-41.6412	-6.87047	-0.134924		-41.5753	-6.85045	-0.258567		-39.0277	-5.66392	0.66057		-38.73	-5.67934	1.92671
	-41.6412	-5.87047	-0.144324		-41.5753	-5.85045	-0.285954		-39.0277	-4.66392	0.612129		-38.73	-4.67934	1.77727
	-41.6412	-4.87047	-0.157366		-41.5753	-4.85045	-0.320319		-39.0277	-3.66392	0.560857		-38.73	-3.67934	1.6286
	-41.6412	-3.87047	-0.168033		-41.5753	-3.85045	-0.352106		-39.0277	-2.66392	0.504985		-38.73	-2.67934	1.4811
	-41.6412	-2.87047	-0.173069		-41.5753	-2.85045	-0.377499		-39.0277	-1.66392	0.453435		-38.73	-1.67934	1.34854
	-41.6412	-1.87047	-0.179613		-41.5753	-1.85045	-0.405668		-39.0277	-0.663921	0.40686		-38.73	-0.679337	1.22838
	-41.6412	-0.870473	-0.189402		-41.5753	-0.850446	-0.438012		-39.0277	0.336079	0.363808		-38.73	0.320663	1.10979
	-41.6412	0.129527	-0.201343		-41.5753	0.149554	-0.472566		-39.0277	1.33608	0.327098		-38.73	1.32066	0.996954
	-41.6412	1.12953	-0.213311		-41.5753	1.14955	-0.511846		-39.0277	2.33608	0.294789		-38.73	2.32066	0.894467
	-41.6412	2.12953	-0.229018		-41.5753	2.14955	-0.560238		-39.0277	3.33608	0.265429		-38.73	3.32066	0.803061
	-41.6412	3.12953	-0.245514		-41.5753	3.14955	-0.607295		-39.0277	4.33608	0.235504		-38.73	4.32066	0.720564
	-41.6412	4.12953	-0.259209		-41.5753	4.14955	-0.653057		-39.0277	5.33608	0.203806		-38.73	5.32066	0.63819
	-41.6412	5.12953	-0.274675		-41.5753	5.14955	-0.704594		-39.0277	6.33608	0.172514		-38.73	6.32066	0.55636
	-41.6412	6.12953	-0.294855		-41.5753	6.14955	-0.761635		-39.0277	7.33608	0.144745		-38.73	7.32066	0.478221
	-41.6412	7.12953	-0.322972		-41.5753	7.14955	-0.837729		-39.0277	8.33608	0.132916		-38.73	8.32066	0.420264
	-41.6412	8.12953	-0.35617		-41.5753	8.14955	-0.924779		-39.0277	9.33608	0.12851		-38.73	9.32066	0.381488
	-41.6412	9.12953	-0.379905		-41.5753	9.14955	-0.97821		-39.0277	10.3361	0.126855		-38.73	10.3207	0.353046
	-41.6412	10.1295	-0.40606		-41.5753	10.1496	-1.04508		-39.0277	11.3361	0.124862		-38.73	11.3207	0.329072
	-41.6412	11.1295	-0.433834		-41.5753	11.1496	-1.11908		-39.0277	12.3361	0.114803		-38.73	12.3207	0.287171
	-41.6412	12.1295	-0.463268		-41.5753	12.1496	-1.19459		-39.0277	13.3361	0.10136		-38.73	13.3207	0.241695
	-41.6412	13.1295	-0.508883		-41.5753	13.1496	-1.30641		-39.0277	14.3361	0.0869097		-38.73	14.3207	0.196334
	-41.6412	14.1295	-0.548935		-41.5753	14.1496	-1.39891		-39.0277	15.3361	0.074224		-38.73	15.3207	0.155526
	-41.6412	15.1295	-0.578121		-41.5753	15.1496	-1.46183		-39.0277	16.3361	0.0760888		-38.73	16.3207	0.143896
	-41.6412	16.1295	-0.601477		-41.5753	16.1496	-1.51486		-39.0277	17.3361	0.0819799		-38.73	17.3207	0.13736
	-41.6412	17.1295	-0.62381		-41.5753	17.1496	-1.57927		-39.0277	18.3361	-0.127481		-38.73	18.3207	-0.0591243
	-40.6412	-17.8705	-0.0397552		-40.5753	-17.8504	-0.0425171		-38.0277	-16.6639	1.61655		-37.73	-16.6793	4.18771
	-40.6412	-16.8705	-0.0415626		-40.5753	-16.8504	-0.0481234		-38.0277	-15.6639	1.55061		-37.73	-15.6793	4.03416
	-40.6412	-15.8705	-0.0859135		-40.5753	-15.8504	-0.124799		-38.0277	-14.6639	1.45746		-37.73	-14.6793	3.834
	-40.6412	-14.8705	-0.0863234		-40.5753	-14.8504	-0.126058		-38.0277	-13.6639	1.35938		-37.73	-13.6793	3.61442
	-40.6412	-13.8705	-0.0905238		-40.5753	-13.8504	-0.138344		-38.0277	-12.6639	1.26401		-37.73	-12.6793	3.38957
	-40.6412	-12.8705	-0.0980393		-40.5753	-12.8504	-0.158876		-38.0277	-11.6639	1.17477		-37.73	-11.6793	3.16653
	-40.6412	-11.8705	-0.105159		-40.5753	-11.8504	-0.175652		-38.0277	-10.6639	1.08766		-37.73	-10.6793	2.95306
	-40.6412	-10.8705	-0.112323		-40.5753	-10.8504	-0.192623		-38.0277	-9.66392	1.00436		-37.73	-9.67934	2.73733
	-40.6412	-9.87047	-0.118406		-40.5753	-9.85045	-0.208511		-38.0277	-8.66392	0.926555		-37.73	-8.67934	2.5289
	-40.6412	-8.87047	-0.121376		-40.5753	-8.85045	-0.218142		-38.0277	-7.66392	0.856742		-37.73	-7.67934	2.33879
	-40.6412	-7.87047	-0.128487		-40.5753	-7.85045	-0.234955		-38.0277	-6.66392	0.794966		-37.73	-6.67934	2.16834
	-40.6412	-6.87047	-0.13977		-40.5753	-6.85045	-0.264768		-38.0277	-5.66392	0.738296		-37.73	-5.67934	2.01001
	-40.6412	-5.87047	-0.15091		-40.5753	-5.85045	-0.294427		-38.0277	-4.66392	0.683649		-37.73	-4.67934	1.85681
	-40.6412	-4.87047	-0.165443		-40.5753	-4.85045	-0.334638		-38.0277	-3.66392	0.62744		-37.73	-3.67934	1.70197
	-40.6412	-3.87047	-0.174549		-40.5753	-3.85045	-0.363217		-38.0277	-2.66392	0.568033		-37.73	-2.67934	1.55307
	-40.6412	-2.87047	-0.18149		-40.5753	-2.85045	-0.393827		-38.0277	-1.66392	0.511707		-37.73	-1.67934	1.41417
	-40.6412	-1.87047	-0.190462		-40.5753	-1.85045	-0.428604		-38.0277	-0.663921	0.459013		-37.73	-0.679337	1.28453
	-40.6412	-0.870473	-0.20101		-40.5753	-0.850446	-0.46115		-38.0277	0.336079	0.409645		-37.73	0.320663	1.16149
	-40.6412	0.129527	-0.213345		-40.5753	0.149554	-0.497935		-38.0277	1.33608	0.364356		-37.73	1.32066	1.04139
	-40.6412	1.12953	-0.226506		-40.5753	1.14955	-0.540838		-38.0277	2.33608	0.32384		-37.73	2.32066	0.930764
	-40.6412	2.12953	-0.241725		-40.5753	2.14955	-0.587058		-38.0277	3.33608	0.287937		-37.73	3.32066	0.832792
	-40.6412	3.12953	-0.257754		-40.5753	3.14955	-0.634949		-38.0277	4.33608	0.254758		-37.73	4.32066	0.753623
	-40.6412	4.12953	-0.27374		-40.5753	4.14955	-0.685895		-38.0277	5.33608	0.22242		-37.73	5.32066	0.672304
	-40.6412	5.12953	-0.29207		-40.5753	5.14955	-0.745643		-38.0277	6.33608	0.189221		-37.73	6.32066	0.586312
	-40.6412	6.12953	-0.315945		-40.5753	6.14955	-0.814953		-38.0277	7.33608	0.157075		-37.73	7.32066	0.497851
	-40.6412	7.12953	-0.34414		-40.5753	7.14955	-0.891262		-38.0277	8.33608	0.142789		-37.73	8.32066	0.428345
	-40.6412	8.12953	-0.375072		-40.5753	8.14955	-0.972074		-38.0277	9.33608	0.138138		-37.73	9.32066	0.388635
	-40.6412	9.12953	-0.40368		-40.5753	9.14955	-1.04953		-38.0277	10.3361	0.136335		-37.73	10.3207	0.360817
	-40.6412	10.1295	-0.436726		-40.5753	10.1496	-1.14875		-38.0277	11.3361	0.133687		-37.73	11.3207	0.334924
	-40.6412	11.1295	-0.473601		-40.5753	11.1496	-1.24621		-38.0277	12.3361	0.126056		-37.73	12.3207	0.295681
	-40.6412	12.1295	-0.518106		-40.5753	12.1496	-1.35858		-38.0277	13.3361	0.114232		-37.73	13.3207	0.253414
	-40.6412	13.1295	-0.576697		-40.5753	13.1496	-1.50163		-38.0277	14.3361	0.100615		-37.73	14.3207	0.210695
	-40.6412	14.1295	-0.629796		-40.5753	14.1496	-1.62432		-38.0277	15.3361	0.0874713		-37.73	15.3207	0.170454
	-40.6412	15.1295	-0.67665		-40.5753	15.1496	-1.71848		-38.0277	16.3361	0.0886957		-37.73	16.3207	0.157822
	-40.6412	16.1295	-0.713596		-40.5753	16.1496	-1.80368		-38.0277	17.3361	0.0937721		-37.73	17.3207	0.148975
	-40.6412	17.1295	-0.748765		-40.5753	17.1496	-1.89297		-38.0277	18.3361	-0.128543		-37.73	18.3207	-0.0611
	-39.6412	-17.8705	-0.0394978		-39.5753	-17.8504	-0.0421145		-37.0277	-16.6639	1.77568		-36.73	-16.6793	4.34373
	-39.6412	-16.8705	-0.0412959		-39.5753	-16.8504	-0.0476862		-37.0277	-15.6639	1.71078		-36.73	-15.6793	4.18946
	-39.6412	-15.8705	-0.085091		-39.5753	-15.8504	-0.123089		-37.0277	-14.6639	1.61185		-36.73	-14.6793	3.98365
	-39.6412	-14.8705	-0.0856488		-39.5753	-14.8504	-0.12345		-37.0277	-13.6639	1.506		-36.73	-13.6793	3.75971
	-39.6412	-13.8705	-0.0915277		-39.5753	-13.8504	-0.136332		-37.0277	-12.6639	1.40184		-36.73	-12.6793	3.52975
	-39.6412	-12.8705	-0.101494		-39.5753	-12.8504	-0.159362		-37.0277	-11.6639	1.30299		-36.73	-11.6793	3.29865
	-39.6412	-11.8705	-0.10884		-39.5753	-11.8504	-0.176198		-37.0277	-10.6639	1.20845		-36.73	-10.6793	3.06779
	-39.6412	-10.8705	-0.115238		-39.5753	-10.8504	-0.192225		-37.0277	-9.66392	1.1173		-36.73	-9.67934	2.84337
	-39.6412	-9.87047	-0.121533		-39.5753	-9.85045	-0.208463		-37.0277	-8.66392	1.03185		-36.73	-8.67934	2.63064
	-39.6412	-8.87047	-0.12708		-39.5753	-8.85045	-0.224619		-37.0277	-7.66392	0.954547		-36.73	-7.67934	2.43507
	-39.6412	-7.87047	-0.135762		-39.5753	-7.85045	-0.250447		-37.0277	-6.66392	0.882574		-36.73	-6.67934	2.25245
	-39.6412	-6.87047	-0.143223		-39.5753	-6.85045	-0.271882		-37.0277	-5.66392	0.817347		-36.73	-5.67934	2.08794
	-39.6412	-5.87047	-0.154754		-39.5753	-5.85045	-0.301129		-37.0277	-4.66392	0.755539		-36.73	-4.67934	1.93048
	-39.6412	-4.87047	-0.17153		-39.5753	-4.85045	-0.347452		-37.0277	-3.66392	0.693748		-36.73	-3.67934	1.76709
	-39.6412	-3.87047	-0.18245		-39.5753	-3.85045	-0.380943		-37.0277	-2.66392	0.631873		-36.73	-2.67934	1.62327
	-39.6412	-2.87047	-0.190849		-39.5753	-2.85045	-0.408665		-37.0277	-1.66392	0.572247		-36.73	-1.67934	1.48057
	-39.6412	-1.87047	-0.200963		-39.5753	-1.85045	-0.445284		-37.0277	-0.663921	0.515277		-36.73	-0.679337	1.34157
	-39.6412	-0.870473	-0.212629		-39.5753	-0.850446	-0.484891		-37.0277	0.336079	0.462164		-36.73	0.320663	1.21569
	-39.6412	0.129527	-0.224559		-39.5753	0.149554	-0.523834		-37.0277	1.33608	0.410877		-36.73	1.32066	1.09057
	-39.6412	1.12953	-0.237139		-39.5753	1.14955	-0.564301		-37.0277	2.33608	0.361111		-36.73	2.32066	0.969373
	-39.6412	2.12953	-0.251766		-39.5753	2.14955	-0.610774		-37.0277	3.33608	0.313671		-36.73	3.32066	0.857526
	-39.6412	3.12953	-0.268563		-39.5753	3.14955	-0.661929		-37.0277	4.33608	0.27505		-36.73	4.32066	0.779398
	-39.6412	4.12953	-0.285724		-39.5753	4.14955	-0.711143		-37.0277	5.33608	0.240178		-36.73	5.32066	0.699323
	-39.6412	5.12953	-0.306005		-39.5753	5.14955	-0.772823		-37.0277	6.33608	0.203685		-36.73	6.32066	0.612299
	-39.6412	6.12953	-0.330987		-39.5753	6.14955	-0.846936		-37.0277	7.33608	0.167022		-36.73	7.32066	0.519752
	-39.6412	7.12953	-0.360927		-39.5753	7.14955	-0.935235		-37.0277	8.33608	0.148937		-36.73	8.32066	0.434651
	-39.6412	8.12953	-0.393621		-39.5753	8.14955	-1.02852		-37.0277	9.33608	0.144903		-36.73	9.32066	0.393144
	-39.6412	9.12953	-0.429458		-39.5753	9.14955	-1.13635		-37.0277	10.3361	0.144596		-36.73	10.3207	0.366499
	-39.6412	10.1295	-0.471053		-39.5753	10.1496	-1.25993		-37.0277	11.3361	0.143521		-36.73	11.3207	0.34187
	-39.6412	11.1295	-0.517715		-39.5753	11.1496	-1.38817		-37.0277	12.3361	0.137248		-36.73	12.3207	0.305593
	-39.6412	12.1295	-0.573236		-39.5753	12.1496	-1.52223		-37.0277	13.3361	0.125172		-36.73	13.3207	0.26555
	-39.6412	13.1295	-0.639368		-39.5753	13.1496	-1.69543		-37.0277	14.3361	0.111126		-36.73	14.3207	0.22386
	-39.6412	14.1295	-0.706559		-39.5753	14.1496	-1.86179		-37.0277	15.3361	0.0980224		-36.73	15.3207	0.1821
	-39.6412	15.1295	-0.771118		-39.5753	15.1496	-2.00659		-37.0277	16.3361	0.099039		-36.73	16.3207	0.167663
	-39.6412	16.1295	-0.838805		-39.5753	16.1496	-2.16059		-37.0277	17.3361	0.104058		-36.73	17.3207	0.160918
	-39.6412	17.1295	-0.893055		-39.5753	17.1496	-2.26849		-37.0277	18.3361	-0.12961		-36.73	18.3207	-0.0630764
	-38.6412	-17.8705	-0.0392401		-38.5753	-17.8504	-0.041711		-36.0277	-16.6639	1.93264		-35.73	-16.6793	4.47842
	-38.6412	-16.8705	-0.041029		-38.5753	-16.8504	-0.0472481		-36.0277	-15.6639	1.8695		-35.73	-15.6793	4.33227
	-38.6412	-15.8705	-0.0850454		-38.5753	-15.8504	-0.118791		-36.0277	-14.6639	1.76583		-35.73	-14.6793	4.12481
	-38.6412	-14.8705	-0.088236		-38.5753	-14.8504	-0.127573		-36.0277	-13.6639	1.65161		-35.73	-13.6793	3.89644
	-38.6412	-13.8705	-0.0953249		-38.5753	-13.8504	-0.143828		-36.0277	-12.6639	1.53878		-35.73	-12.6793	3.66023
	-38.6412	-12.8705	-0.105289		-38.5753	-12.8504	-0.164807		-36.0277	-11.6639	1.43196		-35.73	-11.6793	3.4203
	-38.6412	-11.8705	-0.112382		-38.5753	-11.8504	-0.179376		-36.0277	-10.6639	1.33125		-35.73	-10.6793	3.17371
	-38.6412	-10.8705	-0.116665		-38.5753	-10.8504	-0.190559		-36.0277	-9.66392	1.23342		-35.73	-9.67934	2.94066
	-38.6412	-9.87047	-0.123814		-38.5753	-9.85045	-0.21052		-36.0277	-8.66392	1.14059		-35.73	-8.67934	2.72274
	-38.6412	-8.87047	-0.134326		-38.5753	-8.85045	-0.237854		-36.0277	-7.66392	1.05433		-35.73	-7.67934	2.52265
	-38.6412	-7.87047	-0.142544		-38.5753	-7.85045	-0.263163		-36.0277	-6.66392	0.972974		-35.73	-6.67934	2.33146
	-38.6412	-6.87047	-0.148618		-38.5753	-6.85045	-0.282734		-36.0277	-5.66392	0.900539		-35.73	-5.67934	2.16172
	-38.6412	-5.87047	-0.160506		-38.5753	-5.85045	-0.308764		-36.0277	-4.66392	0.831916		-35.73	-4.67934	2.00047
	-38.6412	-4.87047	-0.1766		-38.5753	-4.85045	-0.353108		-36.0277	-3.66392	0.762428		-35.73	-3.67934	1.83418
	-38.6412	-3.87047	-0.189351		-38.5753	-3.85045	-0.395924		-36.0277	-2.66392	0.697188		-35.73	-2.67934	1.68881
	-38.6412	-2.87047	-0.196602		-38.5753	-2.85045	-0.416853		-36.0277	-1.66392	0.634942		-35.73	-1.67934	1.54437
	-38.6412	-1.87047	-0.205287		-38.5753	-1.85045	-0.443582		-36.0277	-0.663921	0.575063		-35.73	-0.679337	1.40348
	-38.6412	-0.870473	-0.219141		-38.5753	-0.850446	-0.493474		-36.0277	0.336079	0.517062		-35.73	0.320663	1.27351
	-38.6412	0.129527	-0.232865		-38.5753	0.149554	-0.53907		-36.0277	1.33608	0.46204		-35.73	1.32066	1.14702
	-38.6412	1.12953	-0.244969		-38.5753	1.14955	-0.576236		-36.0277	2.33608	0.408284		-35.73	2.32066	1.02434
	-38.6412	2.12953	-0.25964		-38.5753	2.14955	-0.624236		-36.0277	3.33608	0.356688		-35.73	3.32066	0.908857
	-38.6412	3.12953	-0.278128		-38.5753	3.14955	-0.681015		-36.0277	4.33608	0.311056		-35.73	4.32066	0.812132
	-38.6412	4.12953	-0.296931		-38.5753	4.14955	-0.732574		-36.0277	5.33608	0.268284		-35.73	5.32066	0.713852
	-38.6412	5.12953	-0.32026		-38.5753	5.14955	-0.802939		-36.0277	6.33608	0.226411		-35.73	6.32066	0.616511
	-38.6412	6.12953	-0.349804		-38.5753	6.14955	-0.893345		-36.0277	7.33608	0.187138		-35.73	7.32066	0.522906
	-38.6412	7.12953	-0.380937		-38.5753	7.14955	-0.984561		-36.0277	8.33608	0.162552		-35.73	8.32066	0.446455
	-38.6412	8.12953	-0.412358		-38.5753	8.14955	-1.07816		-36.0277	9.33608	0.153993		-35.73	9.32066	0.40296
	-38.6412	9.12953	-0.454793		-38.5753	9.14955	-1.20312		-36.0277	10.3361	0.150805		-35.73	10.3207	0.371997
	-38.6412	10.1295	-0.502432		-38.5753	10.1496	-1.34236		-36.0277	11.3361	0.148327		-35.73	11.3207	0.344059
	-38.6412	11.1295	-0.553204		-38.5753	11.1496	-1.48504		-36.0277	12.3361	0.142651		-35.73	12.3207	0.307134
	-38.6412	12.1295	-0.614893		-38.5753	12.1496	-1.64536		-36.0277	13.3361	0.133018		-35.73	13.3207	0.269905
	-38.6412	13.1295	-0.69152		-38.5753	13.1496	-1.84445		-36.0277	14.3361	0.121383		-35.73	14.3207	0.231392
	-38.6412	14.1295	-0.770029		-38.5753	14.1496	-2.05146		-36.0277	15.3361	0.109863		-35.73	15.3207	0.192922
	-38.6412	15.1295	-0.862686		-38.5753	15.1496	-2.2554		-36.0277	16.3361	0.108467		-35.73	16.3207	0.178327
	-38.6412	16.1295	-0.949208		-38.5753	16.1496	-2.44771		-36.0277	17.3361	0.11524		-35.73	17.3207	0.174756
	-38.6412	17.1295	-1.02279		-38.5753	17.1496	-2.59669		-36.0277	18.3361	-0.130682		-35.73	18.3207	-0.0650535
	-37.6412	-17.8705	-0.0389821		-37.5753	-17.8504	-0.0413066		-35.0277	-16.6639	2.09111		-34.73	-16.6793	4.60414
	-37.6412	-16.8705	-0.0407618		-37.5753	-16.8504	-0.0468091		-35.0277	-15.6639	2.02748		-34.73	-15.6793	4.45108
	-37.6412	-15.8705	-0.0901728		-37.5753	-15.8504	-0.121072		-35.0277	-14.6639	1.91795		-34.73	-14.6793	4.24531
	-37.6412	-14.8705	-0.0965196		-37.5753	-14.8504	-0.141191		-35.0277	-13.6639	1.79576		-34.73	-13.6793	4.01334
	-37.6412	-13.8705	-0.10282		-37.5753	-13.8504	-0.158433		-35.0277	-12.6639	1.67377		-34.73	-12.6793	3.76964
	-37.6412	-12.8705	-0.110137		-37.5753	-12.8504	-0.175251		-35.0277	-11.6639	1.55737		-34.73	-11.6793	3.52063
	-37.6412	-11.8705	-0.115297		-37.5753	-11.8504	-0.186181		-35.0277	-10.6639	1.45316		-34.73	-10.6793	3.28089
	-37.6412	-10.8705	-0.119193		-37.5753	-10.8504	-0.192623		-35.0277	-9.66392	1.34863		-34.73	-9.67934	3.04006
	-37.6412	-9.87047	-0.127493		-37.5753	-9.85045	-0.2137		-35.0277	-8.66392	1.24907		-34.73	-8.67934	2.81412
	-37.6412	-8.87047	-0.139769		-37.5753	-8.85045	-0.245945		-35.0277	-7.66392	1.15788		-34.73	-7.67934	2.61224
	-37.6412	-7.87047	-0.148281		-37.5753	-7.85045	-0.271095		-35.0277	-6.66392	1.07052		-34.73	-6.67934	2.41349
	-37.6412	-6.87047	-0.157396		-37.5753	-6.85045	-0.296324		-35.0277	-5.66392	0.990566		-34.73	-5.67934	2.23644
	-37.6412	-5.87047	-0.171438		-37.5753	-5.85045	-0.332993		-35.0277	-4.66392	0.915123		-34.73	-4.67934	2.06871
	-37.6412	-4.87047	-0.184639		-37.5753	-4.85045	-0.368171		-35.0277	-3.66392	0.841886		-34.73	-3.67934	1.89999
	-37.6412	-3.87047	-0.194602		-37.5753	-3.85045	-0.398581		-35.0277	-2.66392	0.771264		-34.73	-2.67934	1.74902
	-37.6412	-2.87047	-0.201959		-37.5753	-2.85045	-0.418267		-35.0277	-1.66392	0.703567		-34.73	-1.67934	1.60146
	-37.6412	-1.87047	-0.211264		-37.5753	-1.85045	-0.444877		-35.0277	-0.663921	0.638243		-34.73	-0.679337	1.45863
	-37.6412	-0.870473	-0.224939		-37.5753	-0.850446	-0.492185		-35.0277	0.336079	0.574893		-34.73	0.320663	1.32615
	-37.6412	0.129527	-0.239141		-37.5753	0.149554	-0.541237		-35.0277	1.33608	0.514546		-34.73	1.32066	1.19731
	-37.6412	1.12953	-0.250977		-37.5753	1.14955	-0.580842		-35.0277	2.33608	0.45612		-34.73	2.32066	1.07211
	-37.6412	2.12953	-0.266021		-37.5753	2.14955	-0.629542		-35.0277	3.33608	0.400812		-34.73	3.32066	0.952899
	-37.6412	3.12953	-0.286912		-37.5753	3.14955	-0.690153		-35.0277	4.33608	0.352689		-34.73	4.32066	0.84676
	-37.6412	4.12953	-0.309058		-37.5753	4.14955	-0.750929		-35.0277	5.33608	0.305063		-34.73	5.32066	0.739707
	-37.6412	5.12953	-0.336468		-37.5753	5.14955	-0.829557		-35.0277	6.33608	0.257688		-34.73	6.32066	0.636893
	-37.6412	6.12953	-0.369271		-37.5753	6.14955	-0.923938		-35.0277	7.33608	0.213352		-34.73	7.32066	0.542595
	-37.6412	7.12953	-0.398964		-37.5753	7.14955	-1.0155		-35.0277	8.33608	0.183191		-34.73	8.32066	0.469116
	-37.6412	8.12953	-0.430255		-37.5753	8.14955	-1.11173		-35.0277	9.33608	0.167413		-34.73	9.32066	0.416702
	-37.6412	9.12953	-0.472599		-37.5753	9.14955	-1.24306		-35.0277	10.3361	0.159114		-34.73	10.3207	0.377696
	-37.6412	10.1295	-0.522047		-37.5753	10.1496	-1.39275		-35.0277	11.3361	0.154874		-34.73	11.3207	0.346735
	-37.6412	11.1295	-0.579683		-37.5753	11.1496	-1.5547		-35.0277	12.3361	0.148151		-34.73	12.3207	0.306883
	-37.6412	12.1295	-0.649537		-37.5753	12.1496	-1.74253		-35.0277	13.3361	0.139489		-34.73	13.3207	0.270233
	-37.6412	13.1295	-0.726769		-37.5753	13.1496	-1.9597		-35.0277	14.3361	0.129535		-34.73	14.3207	0.233619
	-37.6412	14.1295	-0.818715		-37.5753	14.1496	-2.20514		-35.0277	15.3361	0.119578		-34.73	15.3207	0.197718
	-37.6412	15.1295	-0.929837		-37.5753	15.1496	-2.47422		-35.0277	16.3361	0.118936		-34.73	16.3207	0.185598
	-37.6412	16.1295	-1.02448		-37.5753	16.1496	-2.70044		-35.0277	17.3361	0.126824		-34.73	17.3207	0.185631
	-37.6412	17.1295	-1.11356		-37.5753	17.1496	-2.92411		-35.0277	18.3361	-0.13176		-34.73	18.3207	-0.0670313
	-36.6412	-17.8705	-0.0387239		-36.5753	-17.8504	-0.0409013		-34.0277	-16.6639	2.25503		-33.73	-16.6793	4.72611
	-36.6412	-16.8705	-0.0404945		-36.5753	-16.8504	-0.0463691		-34.0277	-15.6639	2.18643		-33.73	-15.6793	4.56808
	-36.6412	-15.8705	-0.0965532		-36.5753	-15.8504	-0.125745		-34.0277	-14.6639	2.06955		-33.73	-14.6793	4.35763
	-36.6412	-14.8705	-0.103437		-36.5753	-14.8504	-0.146829		-34.0277	-13.6639	1.93914		-33.73	-13.6793	4.12092
	-36.6412	-13.8705	-0.107096		-36.5753	-13.8504	-0.158868		-34.0277	-12.6639	1.8081		-33.73	-12.6793	3.86906
	-36.6412	-12.8705	-0.112119		-36.5753	-12.8504	-0.172927		-34.0277	-11.6639	1.68224		-33.73	-11.6793	3.60987
	-36.6412	-11.8705	-0.117801		-36.5753	-11.8504	-0.186535		-34.0277	-10.6639	1.57066		-33.73	-10.6793	3.36845
	-36.6412	-10.8705	-0.123432		-36.5753	-10.8504	-0.198517		-34.0277	-9.66392	1.45965		-33.73	-9.67934	3.12425
	-36.6412	-9.87047	-0.131472		-36.5753	-9.85045	-0.216612		-34.0277	-8.66392	1.35395		-33.73	-8.67934	2.89545
	-36.6412	-8.87047	-0.143521		-36.5753	-8.85045	-0.246784		-34.0277	-7.66392	1.25668		-33.73	-7.67934	2.69171
	-36.6412	-7.87047	-0.153882		-36.5753	-7.85045	-0.277202		-34.0277	-6.66392	1.16453		-33.73	-6.67934	2.4921
	-36.6412	-6.87047	-0.165998		-36.5753	-6.85045	-0.310366		-34.0277	-5.66392	1.07836		-33.73	-5.67934	2.30968
	-36.6412	-5.87047	-0.180862		-36.5753	-5.85045	-0.350346		-34.0277	-4.66392	0.997078		-33.73	-4.67934	2.13624
	-36.6412	-4.87047	-0.190474		-36.5753	-4.85045	-0.377243		-34.0277	-3.66392	0.92049		-33.73	-3.67934	1.96622
	-36.6412	-3.87047	-0.197047		-36.5753	-3.85045	-0.392454		-34.0277	-2.66392	0.846183		-33.73	-2.67934	1.80833
	-36.6412	-2.87047	-0.206459		-36.5753	-2.85045	-0.414543		-34.0277	-1.66392	0.775522		-33.73	-1.67934	1.66003
	-36.6412	-1.87047	-0.218908		-36.5753	-1.85045	-0.448785		-34.0277	-0.663921	0.70628		-33.73	-0.679337	1.51752
	-36.6412	-0.870473	-0.234237		-36.5753	-0.850446	-0.498705		-34.0277	0.336079	0.636079		-33.73	0.320663	1.37853
	-36.6412	0.129527	-0.248192		-36.5753	0.149554	-0.55104		-34.0277	1.33608	0.570305		-33.73	1.32066	1.2465
	-36.6412	1.12953	-0.259648		-36.5753	1.14955	-0.589133		-34.0277	2.33608	0.507202		-33.73	2.32066	1.11854
	-36.6412	2.12953	-0.274127		-36.5753	2.14955	-0.632503		-34.0277	3.33608	0.448433		-33.73	3.32066	0.996489
	-36.6412	3.12953	-0.295363		-36.5753	3.14955	-0.693759		-34.0277	4.33608	0.399125		-33.73	4.32066	0.886621
	-36.6412	4.12953	-0.319989		-36.5753	4.14955	-0.763982		-34.0277	5.33608	0.348462		-33.73	5.32066	0.776471
	-36.6412	5.12953	-0.347015		-36.5753	5.14955	-0.845146		-34.0277	6.33608	0.297356		-33.73	6.32066	0.672524
	-36.6412	6.12953	-0.377501		-36.5753	6.14955	-0.936693		-34.0277	7.33608	0.248772		-33.73	7.32066	0.578399
	-36.6412	7.12953	-0.40785		-36.5753	7.14955	-1.0284		-34.0277	8.33608	0.213481		-33.73	8.32066	0.504201
	-36.6412	8.12953	-0.44329		-36.5753	8.14955	-1.13472		-34.0277	9.33608	0.187855		-33.73	9.32066	0.438571
	-36.6412	9.12953	-0.483084		-36.5753	9.14955	-1.26167		-34.0277	10.3361	0.171979		-33.73	10.3207	0.387998
	-36.6412	10.1295	-0.531366		-36.5753	10.1496	-1.40774		-34.0277	11.3361	0.164241		-33.73	11.3207	0.351114
	-36.6412	11.1295	-0.591141		-36.5753	11.1496	-1.57877		-34.0277	12.3361	0.154504		-33.73	12.3207	0.306108
	-36.6412	12.1295	-0.66439		-36.5753	12.1496	-1.79597		-34.0277	13.3361	0.145428		-33.73	13.3207	0.269199
	-36.6412	13.1295	-0.735426		-36.5753	13.1496	-2.00516		-34.0277	14.3361	0.136203		-33.73	14.3207	0.233657
	-36.6412	14.1295	-0.820416		-36.5753	14.1496	-2.22621		-34.0277	15.3361	0.127473		-33.73	15.3207	0.198943
	-36.6412	15.1295	-0.930982		-36.5753	15.1496	-2.46476		-34.0277	16.3361	0.129436		-33.73	16.3207	0.190472
	-36.6412	16.1295	-1.03232		-36.5753	16.1496	-2.69393		-34.0277	17.3361	0.13792		-33.73	17.3207	0.193767
	-36.6412	17.1295	-1.13106		-36.5753	17.1496	-2.93958		-34.0277	18.3361	-0.132843		-33.73	18.3207	-0.0690099
	-35.6412	-17.8705	-0.0384655		-35.5753	-17.8504	-0.040495		-33.0277	-16.6639	2.42376		-32.73	-16.6793	4.84154
	-35.6412	-16.8705	-0.0402268		-35.5753	-16.8504	-0.0459283		-33.0277	-15.6639	2.34931		-32.73	-15.6793	4.68118
	-35.6412	-15.8705	-0.0991051		-35.5753	-15.8504	-0.13054		-33.0277	-14.6639	2.22179		-32.73	-14.6793	4.46137
	-35.6412	-14.8705	-0.10608		-35.5753	-14.8504	-0.146821		-33.0277	-13.6639	2.08247		-32.73	-13.6793	4.21797
	-35.6412	-13.8705	-0.109579		-35.5753	-13.8504	-0.155472		-33.0277	-12.6639	1.94279		-32.73	-12.6793	3.95924
	-35.6412	-12.8705	-0.114475		-35.5753	-12.8504	-0.166906		-33.0277	-11.6639	1.80776		-32.73	-11.6793	3.69237
	-35.6412	-11.8705	-0.122499		-35.5753	-11.8504	-0.18389		-33.0277	-10.6639	1.6878		-32.73	-10.6793	3.4465
	-35.6412	-10.8705	-0.131589		-35.5753	-10.8504	-0.206775		-33.0277	-9.66392	1.56901		-32.73	-9.67934	3.19942
	-35.6412	-9.87047	-0.138695		-35.5753	-9.85045	-0.224769		-33.0277	-8.66392	1.45606		-32.73	-8.67934	2.96855
	-35.6412	-8.87047	-0.151037		-35.5753	-8.85045	-0.253127		-33.0277	-7.66392	1.35143		-32.73	-7.67934	2.76161
	-35.6412	-7.87047	-0.163459		-35.5753	-7.85045	-0.285328		-33.0277	-6.66392	1.25432		-32.73	-6.67934	2.56378
	-35.6412	-6.87047	-0.175294		-35.5753	-6.85045	-0.319183		-33.0277	-5.66392	1.162		-32.73	-5.67934	2.37622
	-35.6412	-5.87047	-0.186948		-35.5753	-5.85045	-0.352695		-33.0277	-4.66392	1.07492		-32.73	-4.67934	2.19766
	-35.6412	-4.87047	-0.195473		-35.5753	-4.85045	-0.374998		-33.0277	-3.66392	0.994058		-32.73	-3.67934	2.02778
	-35.6412	-3.87047	-0.202644		-35.5753	-3.85045	-0.391225		-33.0277	-2.66392	0.918184		-32.73	-2.67934	1.86457
	-35.6412	-2.87047	-0.213571		-35.5753	-2.85045	-0.416728		-33.0277	-1.66392	0.847474		-32.73	-1.67934	1.71835
	-35.6412	-1.87047	-0.227669		-35.5753	-1.85045	-0.454291		-33.0277	-0.663921	0.776687		-32.73	-0.679337	1.57808
	-35.6412	-0.870473	-0.245893		-35.5753	-0.850446	-0.512094		-33.0277	0.336079	0.69913		-32.73	0.320663	1.43005
	-35.6412	0.129527	-0.260044		-35.5753	0.149554	-0.566295		-33.0277	1.33608	0.628634		-32.73	1.32066	1.29475
	-35.6412	1.12953	-0.269975		-35.5753	1.14955	-0.599063		-33.0277	2.33608	0.561095		-32.73	2.32066	1.16446
	-35.6412	2.12953	-0.281776		-35.5753	2.14955	-0.631769		-33.0277	3.33608	0.499044		-32.73	3.32066	1.04132
	-35.6412	3.12953	-0.301461		-35.5753	3.14955	-0.690928		-33.0277	4.33608	0.448169		-32.73	4.32066	0.930918
	-35.6412	4.12953	-0.328101		-35.5753	4.14955	-0.772955		-33.0277	5.33608	0.395578		-32.73	5.32066	0.82082
	-35.6412	5.12953	-0.356245		-35.5753	5.14955	-0.857167		-33.0277	6.33608	0.343921		-32.73	6.32066	0.719564
	-35.6412	6.12953	-0.385307		-35.5753	6.14955	-0.941631		-33.0277	7.33608	0.295198		-32.73	7.32066	0.628958
	-35.6412	7.12953	-0.415585		-35.5753	7.14955	-1.02999		-33.0277	8.33608	0.255331		-32.73	8.32066	0.552364
	-35.6412	8.12953	-0.449279		-35.5753	8.14955	-1.13263		-33.0277	9.33608	0.217925		-32.73	9.32066	0.472351
	-35.6412	9.12953	-0.488567		-35.5753	9.14955	-1.25817		-33.0277	10.3361	0.19209		-32.73	10.3207	0.407566
	-35.6412	10.1295	-0.539504		-35.5753	10.1496	-1.40557		-33.0277	11.3361	0.17738		-32.73	11.3207	0.358186
	-35.6412	11.1295	-0.594625		-35.5753	11.1496	-1.55828		-33.0277	12.3361	0.162108		-32.73	12.3207	0.305927
	-35.6412	12.1295	-0.657906		-35.5753	12.1496	-1.75273		-33.0277	13.3361	0.151901		-32.73	13.3207	0.269941
	-35.6412	13.1295	-0.721109		-35.5753	13.1496	-1.94932		-33.0277	14.3361	0.142822		-32.73	14.3207	0.236265
	-35.6412	14.1295	-0.78729		-35.5753	14.1496	-2.1292		-33.0277	15.3361	0.13457		-32.73	15.3207	0.202589
	-35.6412	15.1295	-0.885839		-35.5753	15.1496	-2.3221		-33.0277	16.3361	0.136767		-32.73	16.3207	0.196449
	-35.6412	16.1295	-0.987327		-35.5753	16.1496	-2.51348		-33.0277	17.3361	0.147253		-32.73	17.3207	0.202302
	-35.6412	17.1295	-1.08051		-35.5753	17.1496	-2.71183		-33.0277	18.3361	-0.133932		-32.73	18.3207	-0.0709892
	-34.6412	-17.8705	-0.0382068		-34.5753	-17.8504	-0.0400879		-32.0277	-16.6639	2.5958		-31.73	-16.6793	4.94726
	-34.6412	-16.8705	-0.0399589		-34.5753	-16.8504	-0.0454866		-32.0277	-15.6639	2.51534		-31.73	-15.6793	4.78592
	-34.6412	-15.8705	-0.0975109		-34.5753	-15.8504	-0.13082		-32.0277	-14.6639	2.37519		-31.73	-14.6793	4.55508
	-34.6412	-14.8705	-0.107215		-34.5753	-14.8504	-0.148709		-32.0277	-13.6639	2.22659		-31.73	-13.6793	4.30279
	-34.6412	-13.8705	-0.11259		-34.5753	-13.8504	-0.158357		-32.0277	-12.6639	2.07871		-31.73	-12.6793	4.03986
	-34.6412	-12.8705	-0.118954		-34.5753	-12.8504	-0.168355		-32.0277	-11.6639	1.9359		-31.73	-11.6793	3.77338
	-34.6412	-11.8705	-0.130513		-34.5753	-11.8504	-0.189221		-32.0277	-10.6639	1.80899		-31.73	-10.6793	3.52651
	-34.6412	-10.8705	-0.141815		-34.5753	-10.8504	-0.214312		-32.0277	-9.66392	1.67966		-31.73	-9.67934	3.273
	-34.6412	-9.87047	-0.148602		-34.5753	-9.85045	-0.231319		-32.0277	-8.66392	1.55703		-31.73	-8.67934	3.03609
	-34.6412	-8.87047	-0.161632		-34.5753	-8.85045	-0.261955		-32.0277	-7.66392	1.44445		-31.73	-7.67934	2.82374
	-34.6412	-7.87047	-0.172723		-34.5753	-7.85045	-0.291318		-32.0277	-6.66392	1.34113		-31.73	-6.67934	2.6235
	-34.6412	-6.87047	-0.180583		-34.5753	-6.85045	-0.315753		-32.0277	-5.66392	1.24086		-31.73	-5.67934	2.42719
	-34.6412	-5.87047	-0.189658		-34.5753	-5.85045	-0.340864		-32.0277	-4.66392	1.14561		-31.73	-4.67934	2.2411
	-34.6412	-4.87047	-0.199487		-34.5753	-4.85045	-0.366776		-32.0277	-3.66392	1.05745		-31.73	-3.67934	2.07035
	-34.6412	-3.87047	-0.209035		-34.5753	-3.85045	-0.391159		-32.0277	-2.66392	0.982017		-31.73	-2.67934	1.90921
	-34.6412	-2.87047	-0.222143		-34.5753	-2.85045	-0.422045		-32.0277	-1.66392	0.911457		-31.73	-1.67934	1.76391
	-34.6412	-1.87047	-0.236887		-34.5753	-1.85045	-0.459799		-32.0277	-0.663921	0.83953		-31.73	-0.679337	1.62317
	-34.6412	-0.870473	-0.254441		-34.5753	-0.850446	-0.517804		-32.0277	0.336079	0.758558		-31.73	0.320663	1.47432
	-34.6412	0.129527	-0.268021		-34.5753	0.149554	-0.570692		-32.0277	1.33608	0.683099		-31.73	1.32066	1.33437
	-34.6412	1.12953	-0.27695		-34.5753	1.14955	-0.600512		-32.0277	2.33608	0.609886		-31.73	2.32066	1.20131
	-34.6412	2.12953	-0.286914		-34.5753	2.14955	-0.6276		-32.0277	3.33608	0.541762		-31.73	3.32066	1.07574
	-34.6412	3.12953	-0.305388		-34.5753	3.14955	-0.68222		-32.0277	4.33608	0.485318		-31.73	4.32066	0.960644
	-34.6412	4.12953	-0.330533		-34.5753	4.14955	-0.76137		-32.0277	5.33608	0.432379		-31.73	5.32066	0.854706
	-34.6412	5.12953	-0.35694		-34.5753	5.14955	-0.844227		-32.0277	6.33608	0.382396		-31.73	6.32066	0.758739
	-34.6412	6.12953	-0.385083		-34.5753	6.14955	-0.927089		-32.0277	7.33608	0.33567		-31.73	7.32066	0.671631
	-34.6412	7.12953	-0.415586		-34.5753	7.14955	-1.01548		-32.0277	8.33608	0.293887		-31.73	8.32066	0.591303
	-34.6412	8.12953	-0.447615		-34.5753	8.14955	-1.10816		-32.0277	9.33608	0.251475		-31.73	9.32066	0.504375
	-34.6412	9.12953	-0.488466		-34.5753	9.14955	-1.22649		-32.0277	10.3361	0.219564		-31.73	10.3207	0.432454
	-34.6412	10.1295	-0.538441		-34.5753	10.1496	-1.36286		-32.0277	11.3361	0.198192		-31.73	11.3207	0.376179
	-34.6412	11.1295	-0.585238		-34.5753	11.1496	-1.49258		-32.0277	12.3361	0.176605		-31.73	12.3207	0.317695
	-34.6412	12.1295	-0.636003		-34.5753	12.1496	-1.63712		-32.0277	13.3361	0.162501		-31.73	13.3207	0.275772
	-34.6412	13.1295	-0.692775		-34.5753	13.1496	-1.80418		-32.0277	14.3361	0.151587		-31.73	14.3207	0.239158
	-34.6412	14.1295	-0.750757		-34.5753	14.1496	-1.95201		-32.0277	15.3361	0.143607		-31.73	15.3207	0.2072
	-34.6412	15.1295	-0.815483		-34.5753	15.1496	-2.1049		-32.0277	16.3361	0.145636		-31.73	16.3207	0.200244
	-34.6412	16.1295	-0.883731		-34.5753	16.1496	-2.24339		-32.0277	17.3361	0.155341		-31.73	17.3207	0.207368
	-34.6412	17.1295	-0.952383		-34.5753	17.1496	-2.3861		-32.0277	18.3361	-0.135026		-31.73	18.3207	-0.0729692
	-33.6412	-17.8705	-0.0379479		-33.5753	-17.8504	-0.0396798		-31.0277	-16.6639	2.76307		-30.73	-16.6793	5.04076
	-33.6412	-16.8705	-0.0396908		-33.5753	-16.8504	-0.0450439		-31.0277	-15.6639	2.67813		-30.73	-15.6793	4.87873
	-33.6412	-15.8705	-0.0948835		-33.5753	-15.8504	-0.127363		-31.0277	-14.6639	2.53194		-30.73	-14.6793	4.64245
	-33.6412	-14.8705	-0.107547		-33.5753	-14.8504	-0.14976		-31.0277	-13.6639	2.37366		-30.73	-13.6793	4.38603
	-33.6412	-13.8705	-0.114609		-33.5753	-13.8504	-0.16297		-31.0277	-12.6639	2.21618		-30.73	-12.6793	4.11764
	-33.6412	-12.8705	-0.123102		-33.5753	-12.8504	-0.176681		-31.0277	-11.6639	2.06443		-30.73	-11.6793	3.84537
	-33.6412	-11.8705	-0.138386		-33.5753	-11.8504	-0.202381		-31.0277	-10.6639	1.92923		-30.73	-10.6793	3.59669
	-33.6412	-10.8705	-0.149084		-33.5753	-10.8504	-0.221577		-31.0277	-9.66392	1.79046		-30.73	-9.67934	3.33735
	-33.6412	-9.87047	-0.155564		-33.5753	-9.85045	-0.231336		-31.0277	-8.66392	1.66005		-30.73	-8.67934	3.09568
	-33.6412	-8.87047	-0.16971		-33.5753	-8.85045	-0.264838		-31.0277	-7.66392	1.54173		-30.73	-7.67934	2.88047
	-33.6412	-7.87047	-0.17961		-33.5753	-7.85045	-0.295563		-31.0277	-6.66392	1.42983		-30.73	-6.67934	2.678
	-33.6412	-6.87047	-0.18399		-33.5753	-6.85045	-0.309637		-31.0277	-5.66392	1.32099		-30.73	-5.67934	2.47925
	-33.6412	-5.87047	-0.191542		-33.5753	-5.85045	-0.328131		-31.0277	-4.66392	1.21637		-30.73	-4.67934	2.28627
	-33.6412	-4.87047	-0.202515		-33.5753	-4.85045	-0.353958		-31.0277	-3.66392	1.11848		-30.73	-3.67934	2.1027
	-33.6412	-3.87047	-0.214713		-33.5753	-3.85045	-0.385106		-31.0277	-2.66392	1.03832		-30.73	-2.67934	1.93914
	-33.6412	-2.87047	-0.228844		-33.5753	-2.85045	-0.420936		-31.0277	-1.66392	0.965479		-30.73	-1.67934	1.79678
	-33.6412	-1.87047	-0.242378		-33.5753	-1.85045	-0.458173		-31.0277	-0.663921	0.89365		-30.73	-0.679337	1.66003
	-33.6412	-0.870473	-0.257838		-33.5753	-0.850446	-0.512256		-31.0277	0.336079	0.817787		-30.73	0.320663	1.51635
	-33.6412	0.129527	-0.271814		-33.5753	0.149554	-0.563852		-31.0277	1.33608	0.74304		-30.73	1.32066	1.37826
	-33.6412	1.12953	-0.280939		-33.5753	1.14955	-0.592495		-31.0277	2.33608	0.667656		-30.73	2.32066	1.24359
	-33.6412	2.12953	-0.291138		-33.5753	2.14955	-0.62096		-31.0277	3.33608	0.593016		-30.73	3.32066	1.11175
	-33.6412	3.12953	-0.308864		-33.5753	3.14955	-0.675457		-31.0277	4.33608	0.522181		-30.73	4.32066	0.983795
	-33.6412	4.12953	-0.330441		-33.5753	4.14955	-0.743802		-31.0277	5.33608	0.463571		-30.73	5.32066	0.879097
	-33.6412	5.12953	-0.353935		-33.5753	5.14955	-0.816398		-31.0277	6.33608	0.413133		-30.73	6.32066	0.787755
	-33.6412	6.12953	-0.379816		-33.5753	6.14955	-0.892068		-31.0277	7.33608	0.368005		-30.73	7.32066	0.70423
	-33.6412	7.12953	-0.408723		-33.5753	7.14955	-0.978264		-31.0277	8.33608	0.324832		-30.73	8.32066	0.621349
	-33.6412	8.12953	-0.440329		-33.5753	8.14955	-1.06841		-31.0277	9.33608	0.280847		-30.73	9.32066	0.533242
	-33.6412	9.12953	-0.477028		-33.5753	9.14955	-1.16848		-31.0277	10.3361	0.246865		-30.73	10.3207	0.459709
	-33.6412	10.1295	-0.517403		-33.5753	10.1496	-1.27528		-31.0277	11.3361	0.221775		-30.73	11.3207	0.399672
	-33.6412	11.1295	-0.554915		-33.5753	11.1496	-1.37998		-31.0277	12.3361	0.194703		-30.73	12.3207	0.335998
	-33.6412	12.1295	-0.596815		-33.5753	12.1496	-1.49531		-31.0277	13.3361	0.176014		-30.73	13.3207	0.287616
	-33.6412	13.1295	-0.642701		-33.5753	13.1496	-1.62316		-31.0277	14.3361	0.161709		-30.73	14.3207	0.246046
	-33.6412	14.1295	-0.689017		-33.5753	14.1496	-1.74166		-31.0277	15.3361	0.152001		-30.73	15.3207	0.212539
	-33.6412	15.1295	-0.737781		-33.5753	15.1496	-1.8596		-31.0277	16.3361	0.153498		-30.73	16.3207	0.205485
	-33.6412	16.1295	-0.785231		-33.5753	16.1496	-1.96287		-31.0277	17.3361	0.163431		-30.73	17.3207	0.212062
	-33.6412	17.1295	-0.829282		-33.5753	17.1496	-2.07046		-31.0277	18.3361	-0.136125		-30.73	18.3207	-0.0749499
	-32.6412	-17.8705	-0.0376887		-32.5753	-17.8504	-0.0392709		-30.0277	-16.6639	2.92655		-29.73	-16.6793	5.12167
	-32.6412	-16.8705	-0.0394225		-32.5753	-16.8504	-0.0446004		-30.0277	-15.6639	2.8344		-29.73	-15.6793	4.96023
	-32.6412	-15.8705	-0.0986193		-32.5753	-15.8504	-0.126793		-30.0277	-14.6639	2.68131		-29.73	-14.6793	4.71456
	-32.6412	-14.8705	-0.109209		-32.5753	-14.8504	-0.149585		-30.0277	-13.6639	2.51933		-29.73	-13.6793	4.46036
	-32.6412	-13.8705	-0.117742		-32.5753	-13.8504	-0.168102		-30.0277	-12.6639	2.35528		-29.73	-12.6793	4.19102
	-32.6412	-12.8705	-0.130024		-32.5753	-12.8504	-0.190034		-30.0277	-11.6639	2.19432		-29.73	-11.6793	3.91417
	-32.6412	-11.8705	-0.144951		-32.5753	-11.8504	-0.214946		-30.0277	-10.6639	2.04853		-29.73	-10.6793	3.65799
	-32.6412	-10.8705	-0.153887		-32.5753	-10.8504	-0.228254		-30.0277	-9.66392	1.90093		-29.73	-9.67934	3.39532
	-32.6412	-9.87047	-0.161788		-32.5753	-9.85045	-0.235529		-30.0277	-8.66392	1.76409		-29.73	-8.67934	3.15234
	-32.6412	-8.87047	-0.178925		-32.5753	-8.85045	-0.272447		-30.0277	-7.66392	1.64116		-29.73	-7.67934	2.93563
	-32.6412	-7.87047	-0.188561		-32.5753	-7.85045	-0.301837		-30.0277	-6.66392	1.52431		-29.73	-6.67934	2.7289
	-32.6412	-6.87047	-0.190725		-32.5753	-6.85045	-0.309374		-30.0277	-5.66392	1.40893		-29.73	-5.67934	2.52998
	-32.6412	-5.87047	-0.196333		-32.5753	-5.85045	-0.322196		-30.0277	-4.66392	1.29517		-29.73	-4.67934	2.33383
	-32.6412	-4.87047	-0.208538		-32.5753	-4.85045	-0.350765		-30.0277	-3.66392	1.18579		-29.73	-3.67934	2.14146
	-32.6412	-3.87047	-0.220795		-32.5753	-3.85045	-0.382216		-30.0277	-2.66392	1.0975		-29.73	-2.67934	1.97429
	-32.6412	-2.87047	-0.232563		-32.5753	-2.85045	-0.414228		-30.0277	-1.66392	1.01831		-29.73	-1.67934	1.82764
	-32.6412	-1.87047	-0.245496		-32.5753	-1.85045	-0.454186		-30.0277	-0.663921	0.943242		-29.73	-0.679337	1.68871
	-32.6412	-0.870473	-0.260868		-32.5753	-0.850446	-0.506657		-30.0277	0.336079	0.869326		-29.73	0.320663	1.54872
	-32.6412	0.129527	-0.275802		-32.5753	0.149554	-0.555511		-30.0277	1.33608	0.794777		-29.73	1.32066	1.41359
	-32.6412	1.12953	-0.286429		-32.5753	1.14955	-0.584446		-30.0277	2.33608	0.717719		-29.73	2.32066	1.27946
	-32.6412	2.12953	-0.298619		-32.5753	2.14955	-0.615707		-30.0277	3.33608	0.63847		-29.73	3.32066	1.14473
	-32.6412	3.12953	-0.316142		-32.5753	3.14955	-0.667806		-30.0277	4.33608	0.55779		-29.73	4.32066	1.00895
	-32.6412	4.12953	-0.335234		-32.5753	4.14955	-0.728368		-30.0277	5.33608	0.491255		-29.73	5.32066	0.898285
	-32.6412	5.12953	-0.355705		-32.5753	5.14955	-0.790724		-30.0277	6.33608	0.437815		-29.73	6.32066	0.805398
	-32.6412	6.12953	-0.377251		-32.5753	6.14955	-0.853968		-30.0277	7.33608	0.392441		-29.73	7.32066	0.722452
	-32.6412	7.12953	-0.401951		-32.5753	7.14955	-0.928882		-30.0277	8.33608	0.347941		-29.73	8.32066	0.63884
	-32.6412	8.12953	-0.432071		-32.5753	8.14955	-1.01262		-30.0277	9.33608	0.304773		-29.73	9.32066	0.553597
	-32.6412	9.12953	-0.464495		-32.5753	9.14955	-1.09886		-30.0277	10.3361	0.270252		-29.73	10.3207	0.482014
	-32.6412	10.1295	-0.496107		-32.5753	10.1496	-1.18968		-30.0277	11.3361	0.24256		-29.73	11.3207	0.421189
	-32.6412	11.1295	-0.525451		-32.5753	11.1496	-1.27364		-30.0277	12.3361	0.212368		-29.73	12.3207	0.355136
	-32.6412	12.1295	-0.552663		-32.5753	12.1496	-1.34775		-30.0277	13.3361	0.189922		-29.73	13.3207	0.302374
	-32.6412	13.1295	-0.585858		-32.5753	13.1496	-1.4323		-30.0277	14.3361	0.171391		-29.73	14.3207	0.254786
	-32.6412	14.1295	-0.62085		-32.5753	14.1496	-1.51449		-30.0277	15.3361	0.158081		-29.73	15.3207	0.215822
	-32.6412	15.1295	-0.650987		-32.5753	15.1496	-1.58078		-30.0277	16.3361	0.160311		-29.73	16.3207	0.210676
	-32.6412	16.1295	-0.676964		-32.5753	16.1496	-1.62598		-30.0277	17.3361	0.171104		-29.73	17.3207	0.216446
	-32.6412	17.1295	-0.696791		-32.5753	17.1496	-1.6702		-30.0277	18.3361	-0.13723		-29.73	18.3207	-0.0769313
	-31.6412	-17.8705	-0.0374293		-31.5753	-17.8504	-0.038861		-29.0277	-16.6639	3.08863		-28.73	-16.6793	5.19625
	-31.6412	-16.8705	-0.0391539		-31.5753	-16.8504	-0.0441559		-29.0277	-15.6639	2.98635		-28.73	-15.6793	5.03121
	-31.6412	-15.8705	-0.104947		-31.5753	-15.8504	-0.127741		-29.0277	-14.6639	2.8274		-28.73	-14.6793	4.78123
	-31.6412	-14.8705	-0.113313		-31.5753	-14.8504	-0.148291		-29.0277	-13.6639	2.66209		-28.73	-13.6793	4.52859
	-31.6412	-13.8705	-0.125809		-31.5753	-13.8504	-0.176064		-29.0277	-12.6639	2.49321		-28.73	-12.6793	4.25906
	-31.6412	-12.8705	-0.139262		-31.5753	-12.8504	-0.200394		-29.0277	-11.6639	2.32471		-28.73	-11.6793	3.97885
	-31.6412	-11.8705	-0.14954		-31.5753	-11.8504	-0.218432		-29.0277	-10.6639	2.1677		-28.73	-10.6793	3.71347
	-31.6412	-10.8705	-0.157152		-31.5753	-10.8504	-0.230186		-29.0277	-9.66392	2.01139		-28.73	-9.67934	3.44759
	-31.6412	-9.87047	-0.169815		-31.5753	-9.85045	-0.247281		-29.0277	-8.66392	1.86867		-28.73	-8.67934	3.20495
	-31.6412	-8.87047	-0.188805		-31.5753	-8.85045	-0.285743		-29.0277	-7.66392	1.74141		-28.73	-7.67934	2.98834
	-31.6412	-7.87047	-0.196225		-31.5753	-7.85045	-0.306855		-29.0277	-6.66392	1.62009		-28.73	-6.67934	2.7771
	-31.6412	-6.87047	-0.197474		-31.5753	-6.85045	-0.310018		-29.0277	-5.66392	1.4997		-28.73	-5.67934	2.57768
	-31.6412	-5.87047	-0.204169		-31.5753	-5.85045	-0.321368		-29.0277	-4.66392	1.37895		-28.73	-4.67934	2.38063
	-31.6412	-4.87047	-0.21726		-31.5753	-4.85045	-0.350669		-29.0277	-3.66392	1.2597		-28.73	-3.67934	2.18474
	-31.6412	-3.87047	-0.229032		-31.5753	-3.85045	-0.381065		-29.0277	-2.66392	1.16353		-28.73	-2.67934	2.01636
	-31.6412	-2.87047	-0.238143		-31.5753	-2.85045	-0.410331		-29.0277	-1.66392	1.07473		-28.73	-1.67934	1.86159
	-31.6412	-1.87047	-0.250641		-31.5753	-1.85045	-0.452544		-29.0277	-0.663921	0.991655		-28.73	-0.679337	1.71478
	-31.6412	-0.870473	-0.266834		-31.5753	-0.850446	-0.501863		-29.0277	0.336079	0.91377		-28.73	0.320663	1.57348
	-31.6412	0.129527	-0.282249		-31.5753	0.149554	-0.544799		-29.0277	1.33608	0.836839		-28.73	1.32066	1.43978
	-31.6412	1.12953	-0.294984		-31.5753	1.14955	-0.575959		-29.0277	2.33608	0.757534		-28.73	2.32066	1.30697
	-31.6412	2.12953	-0.309075		-31.5753	2.14955	-0.60929		-29.0277	3.33608	0.67632		-28.73	3.32066	1.17402
	-31.6412	3.12953	-0.325283		-31.5753	3.14955	-0.652948		-29.0277	4.33608	0.59365		-28.73	4.32066	1.0398
	-31.6412	4.12953	-0.341227		-31.5753	4.14955	-0.703335		-29.0277	5.33608	0.519902		-28.73	5.32066	0.918406
	-31.6412	5.12953	-0.357284		-31.5753	5.14955	-0.755178		-29.0277	6.33608	0.460548		-28.73	6.32066	0.816545
	-31.6412	6.12953	-0.373707		-31.5753	6.14955	-0.808252		-29.0277	7.33608	0.410358		-28.73	7.32066	0.727213
	-31.6412	7.12953	-0.392733		-31.5753	7.14955	-0.869795		-29.0277	8.33608	0.36235		-28.73	8.32066	0.641664
	-31.6412	8.12953	-0.420501		-31.5753	8.14955	-0.942243		-29.0277	9.33608	0.321436		-28.73	9.32066	0.561731
	-31.6412	9.12953	-0.449886		-31.5753	9.14955	-1.01674		-29.0277	10.3361	0.286659		-28.73	10.3207	0.494051
	-31.6412	10.1295	-0.476839		-31.5753	10.1496	-1.09829		-29.0277	11.3361	0.256275		-28.73	11.3207	0.434748
	-31.6412	11.1295	-0.499948		-31.5753	11.1496	-1.16809		-29.0277	12.3361	0.226795		-28.73	12.3207	0.371422
	-31.6412	12.1295	-0.517377		-31.5753	12.1496	-1.21911		-29.0277	13.3361	0.202394		-28.73	13.3207	0.317776
	-31.6412	13.1295	-0.539755		-31.5753	13.1496	-1.27603		-29.0277	14.3361	0.179289		-28.73	14.3207	0.26342
	-31.6412	14.1295	-0.562683		-31.5753	14.1496	-1.31958		-29.0277	15.3361	0.160842		-28.73	15.3207	0.215124
	-31.6412	15.1295	-0.579766		-31.5753	15.1496	-1.34768		-29.0277	16.3361	0.166767		-28.73	16.3207	0.213341
	-31.6412	16.1295	-0.590796		-31.5753	16.1496	-1.35643		-29.0277	17.3361	0.177023		-28.73	17.3207	0.219885
	-31.6412	17.1295	-0.591762		-31.5753	17.1496	-1.3629		-29.0277	18.3361	-0.138341		-28.73	18.3207	-0.0789135
	-30.6412	-17.8705	-0.0371697		-30.5753	-17.8504	-0.0384502		-28.0277	-16.6639	3.24944		-27.73	-16.6793	5.26612
	-30.6412	-16.8705	-0.038885		-30.5753	-16.8504	-0.0437105		-28.0277	-15.6639	3.13505		-27.73	-15.6793	5.0921
	-30.6412	-15.8705	-0.109866		-30.5753	-15.8504	-0.126302		-28.0277	-14.6639	2.97234		-27.73	-14.6793	4.84603
	-30.6412	-14.8705	-0.117922		-30.5753	-14.8504	-0.144616		-28.0277	-13.6639	2.80154		-27.73	-13.6793	4.59094
	-30.6412	-13.8705	-0.13287		-30.5753	-13.8504	-0.178742		-28.0277	-12.6639	2.62822		-27.73	-12.6793	4.31974
	-30.6412	-12.8705	-0.143686		-30.5753	-12.8504	-0.202309		-28.0277	-11.6639	2.45512		-27.73	-11.6793	4.03872
	-30.6412	-11.8705	-0.14942		-30.5753	-11.8504	-0.215125		-28.0277	-10.6639	2.28707		-27.73	-10.6793	3.76501
	-30.6412	-10.8705	-0.15634		-30.5753	-10.8504	-0.225797		-28.0277	-9.66392	2.12232		-27.73	-9.67934	3.49429
	-30.6412	-9.87047	-0.173928		-30.5753	-9.85045	-0.254848		-28.0277	-8.66392	1.97351		-27.73	-8.67934	3.25184
	-30.6412	-8.87047	-0.195501		-30.5753	-8.85045	-0.293674		-28.0277	-7.66392	1.84107		-27.73	-7.67934	3.03785
	-30.6412	-7.87047	-0.20158		-30.5753	-7.85045	-0.309931		-28.0277	-6.66392	1.71144		-27.73	-6.67934	2.82325
	-30.6412	-6.87047	-0.20291		-30.5753	-6.85045	-0.311867		-28.0277	-5.66392	1.58621		-27.73	-5.67934	2.62036
	-30.6412	-5.87047	-0.210696		-30.5753	-5.85045	-0.323455		-28.0277	-4.66392	1.46239		-27.73	-4.67934	2.42225
	-30.6412	-4.87047	-0.223355		-30.5753	-4.85045	-0.350582		-28.0277	-3.66392	1.34083		-27.73	-3.67934	2.22843
	-30.6412	-3.87047	-0.236257		-30.5753	-3.85045	-0.381566		-28.0277	-2.66392	1.24131		-27.73	-2.67934	2.06298
	-30.6412	-2.87047	-0.244977		-30.5753	-2.85045	-0.407942		-28.0277	-1.66392	1.14138		-27.73	-1.67934	1.90525
	-30.6412	-1.87047	-0.257874		-30.5753	-1.85045	-0.447409		-28.0277	-0.663921	1.04545		-27.73	-0.679337	1.75164
	-30.6412	-0.870473	-0.275179		-30.5753	-0.850446	-0.493253		-28.0277	0.336079	0.95651		-27.73	0.320663	1.60034
	-30.6412	0.129527	-0.290523		-30.5753	0.149554	-0.530039		-28.0277	1.33608	0.875848		-27.73	1.32066	1.46533
	-30.6412	1.12953	-0.305062		-30.5753	1.14955	-0.562888		-28.0277	2.33608	0.796205		-27.73	2.32066	1.33158
	-30.6412	2.12953	-0.320939		-30.5753	2.14955	-0.598366		-28.0277	3.33608	0.71716		-27.73	3.32066	1.20173
	-30.6412	3.12953	-0.337497		-30.5753	3.14955	-0.638616		-28.0277	4.33608	0.638417		-27.73	4.32066	1.07798
	-30.6412	4.12953	-0.35135		-30.5753	4.14955	-0.678353		-28.0277	5.33608	0.568138		-27.73	5.32066	0.963141
	-30.6412	5.12953	-0.362698		-30.5753	5.14955	-0.718812		-28.0277	6.33608	0.499475		-27.73	6.32066	0.851704
	-30.6412	6.12953	-0.374871		-30.5753	6.14955	-0.767843		-28.0277	7.33608	0.431612		-27.73	7.32066	0.742944
	-30.6412	7.12953	-0.388503		-30.5753	7.14955	-0.818217		-28.0277	8.33608	0.364259		-27.73	8.32066	0.636718
	-30.6412	8.12953	-0.408281		-30.5753	8.14955	-0.870459		-28.0277	9.33608	0.325547		-27.73	9.32066	0.56278
	-30.6412	9.12953	-0.430599		-30.5753	9.14955	-0.928695		-28.0277	10.3361	0.295565		-27.73	10.3207	0.500946
	-30.6412	10.1295	-0.452634		-30.5753	10.1496	-0.993059		-28.0277	11.3361	0.269948		-27.73	11.3207	0.446503
	-30.6412	11.1295	-0.471358		-30.5753	11.1496	-1.04921		-28.0277	12.3361	0.244457		-27.73	12.3207	0.394237
	-30.6412	12.1295	-0.486628		-30.5753	12.1496	-1.09296		-28.0277	13.3361	0.218941		-27.73	13.3207	0.339516
	-30.6412	13.1295	-0.501258		-30.5753	13.1496	-1.1276		-28.0277	14.3361	0.194013		-27.73	14.3207	0.281926
	-30.6412	14.1295	-0.511547		-30.5753	14.1496	-1.14392		-28.0277	15.3361	0.174268		-27.73	15.3207	0.231191
	-30.6412	15.1295	-0.518849		-30.5753	15.1496	-1.15346		-28.0277	16.3361	0.175854		-27.73	16.3207	0.22209
	-30.6412	16.1295	-0.523684		-30.5753	16.1496	-1.1583		-28.0277	17.3361	0.185458		-27.73	17.3207	0.223886
	-30.6412	17.1295	-0.520988		-30.5753	17.1496	-1.16649		-28.0277	18.3361	-0.139457		-27.73	18.3207	-0.0808964
	-29.6412	-17.8705	-0.0369098		-29.5753	-17.8504	-0.0380385		-27.0277	-16.6639	3.40492		-26.73	-16.6793	5.32683
	-29.6412	-16.8705	-0.0386159		-29.5753	-16.8504	-0.0432642		-27.0277	-15.6639	3.28367		-26.73	-15.6793	5.14723
	-29.6412	-15.8705	-0.113454		-29.5753	-15.8504	-0.130937		-27.0277	-14.6639	3.11855		-26.73	-14.6793	4.90092
	-29.6412	-14.8705	-0.119424		-29.5753	-14.8504	-0.140084		-27.0277	-13.6639	2.94138		-26.73	-13.6793	4.64206
	-29.6412	-13.8705	-0.132568		-29.5753	-13.8504	-0.167188		-27.0277	-12.6639	2.7604		-26.73	-12.6793	4.36722
	-29.6412	-12.8705	-0.144511		-29.5753	-12.8504	-0.196035		-27.0277	-11.6639	2.57919		-26.73	-11.6793	4.08456
	-29.6412	-11.8705	-0.151418		-29.5753	-11.8504	-0.211285		-27.0277	-10.6639	2.40422		-26.73	-10.6793	3.81383
	-29.6412	-10.8705	-0.156938		-29.5753	-10.8504	-0.219687		-27.0277	-9.66392	2.23532		-26.73	-9.67934	3.54135
	-29.6412	-9.87047	-0.177301		-29.5753	-9.85045	-0.255043		-27.0277	-8.66392	2.07907		-26.73	-8.67934	3.29645
	-29.6412	-8.87047	-0.200553		-29.5753	-8.85045	-0.296524		-27.0277	-7.66392	1.93577		-26.73	-7.67934	3.07873
	-29.6412	-7.87047	-0.206421		-29.5753	-7.85045	-0.312354		-27.0277	-6.66392	1.80086		-26.73	-6.67934	2.86368
	-29.6412	-6.87047	-0.207314		-29.5753	-6.85045	-0.314778		-27.0277	-5.66392	1.6724		-26.73	-5.67934	2.66503
	-29.6412	-5.87047	-0.211995		-29.5753	-5.85045	-0.32252		-27.0277	-4.66392	1.54654		-26.73	-4.67934	2.4708
	-29.6412	-4.87047	-0.223906		-29.5753	-4.85045	-0.344591		-27.0277	-3.66392	1.42394		-26.73	-3.67934	2.27975
	-29.6412	-3.87047	-0.240106		-29.5753	-3.85045	-0.378138		-27.0277	-2.66392	1.31566		-26.73	-2.67934	2.1067
	-29.6412	-2.87047	-0.25304		-29.5753	-2.85045	-0.405163		-27.0277	-1.66392	1.21183		-26.73	-1.67934	1.94351
	-29.6412	-1.87047	-0.269816		-29.5753	-1.85045	-0.441566		-27.0277	-0.663921	1.10895		-26.73	-0.679337	1.7849
	-29.6412	-0.870473	-0.289214		-29.5753	-0.850446	-0.486411		-27.0277	0.336079	1.00673		-26.73	0.320663	1.62916
	-29.6412	0.129527	-0.303941		-29.5753	0.149554	-0.51759		-27.0277	1.33608	0.913217		-26.73	1.32066	1.48076
	-29.6412	1.12953	-0.31776		-29.5753	1.14955	-0.545947		-27.0277	2.33608	0.832017		-26.73	2.32066	1.34615
	-29.6412	2.12953	-0.33396		-29.5753	2.14955	-0.583823		-27.0277	3.33608	0.757005		-26.73	3.32066	1.22274
	-29.6412	3.12953	-0.350482		-29.5753	3.14955	-0.627035		-27.0277	4.33608	0.684743		-26.73	4.32066	1.11038
	-29.6412	4.12953	-0.36218		-29.5753	4.14955	-0.658498		-27.0277	5.33608	0.618952		-26.73	5.32066	1.00596
	-29.6412	5.12953	-0.370198		-29.5753	5.14955	-0.688239		-27.0277	6.33608	0.548384		-26.73	6.32066	0.895685
	-29.6412	6.12953	-0.379424		-29.5753	6.14955	-0.732228		-27.0277	7.33608	0.47413		-26.73	7.32066	0.780757
	-29.6412	7.12953	-0.389851		-29.5753	7.14955	-0.777543		-27.0277	8.33608	0.398813		-26.73	8.32066	0.664281
	-29.6412	8.12953	-0.400991		-29.5753	8.14955	-0.81358		-27.0277	9.33608	0.342146		-26.73	9.32066	0.570456
	-29.6412	9.12953	-0.414363		-29.5753	9.14955	-0.854525		-27.0277	10.3361	0.3041		-26.73	10.3207	0.502601
	-29.6412	10.1295	-0.42981		-29.5753	10.1496	-0.894758		-27.0277	11.3361	0.27857		-26.73	11.3207	0.453082
	-29.6412	11.1295	-0.443427		-29.5753	11.1496	-0.932176		-27.0277	12.3361	0.257869		-26.73	12.3207	0.412115
	-29.6412	12.1295	-0.45682		-29.5753	12.1496	-0.966943		-27.0277	13.3361	0.233016		-26.73	13.3207	0.356811
	-29.6412	13.1295	-0.46761		-29.5753	13.1496	-0.991334		-27.0277	14.3361	0.207325		-26.73	14.3207	0.296209
	-29.6412	14.1295	-0.473071		-29.5753	14.1496	-0.998842		-27.0277	15.3361	0.186576		-26.73	15.3207	0.243263
	-29.6412	15.1295	-0.473841		-29.5753	15.1496	-0.996743		-27.0277	16.3361	0.185679		-26.73	16.3207	0.230119
	-29.6412	16.1295	-0.474207		-29.5753	16.1496	-0.999366		-27.0277	17.3361	0.194655		-26.73	17.3207	0.230062
	-29.6412	17.1295	-0.476648		-29.5753	17.1496	-1.01485		-27.0277	18.3361	-0.140578		-26.73	18.3207	-0.08288
	-28.6412	-17.8705	-0.0366496		-28.5753	-17.8504	-0.0376259		-26.0277	-16.6639	3.55856		-25.73	-16.6793	5.3742
	-28.6412	-16.8705	-0.0383466		-28.5753	-16.8504	-0.042817		-26.0277	-15.6639	3.42828		-25.73	-15.6793	5.18772
	-28.6412	-15.8705	-0.112985		-28.5753	-15.8504	-0.133485		-26.0277	-14.6639	3.25799		-25.73	-14.6793	4.94164
	-28.6412	-14.8705	-0.115769		-28.5753	-14.8504	-0.136915		-26.0277	-13.6639	3.07701		-25.73	-13.6793	4.68327
	-28.6412	-13.8705	-0.129518		-28.5753	-13.8504	-0.15947		-26.0277	-12.6639	2.8902		-25.73	-12.6793	4.40696
	-28.6412	-12.8705	-0.146825		-28.5753	-12.8504	-0.193607		-26.0277	-11.6639	2.70203		-25.73	-11.6793	4.12291
	-28.6412	-11.8705	-0.155311		-28.5753	-11.8504	-0.20864		-26.0277	-10.6639	2.51996		-25.73	-10.6793	3.85164
	-28.6412	-10.8705	-0.162088		-28.5753	-10.8504	-0.217251		-26.0277	-9.66392	2.34659		-25.73	-9.67934	3.58284
	-28.6412	-9.87047	-0.185277		-28.5753	-9.85045	-0.258538		-26.0277	-8.66392	2.18328		-25.73	-8.67934	3.33832
	-28.6412	-8.87047	-0.20555		-28.5753	-8.85045	-0.300903		-26.0277	-7.66392	2.03046		-25.73	-7.67934	3.1176
	-28.6412	-7.87047	-0.210835		-28.5753	-7.85045	-0.314213		-26.0277	-6.66392	1.88947		-25.73	-6.67934	2.90625
	-28.6412	-6.87047	-0.213065		-28.5753	-6.85045	-0.319533		-26.0277	-5.66392	1.75573		-25.73	-5.67934	2.70535
	-28.6412	-5.87047	-0.216569		-28.5753	-5.85045	-0.324296		-26.0277	-4.66392	1.62779		-25.73	-4.67934	2.51125
	-28.6412	-4.87047	-0.228109		-28.5753	-4.85045	-0.337315		-26.0277	-3.66392	1.5051		-25.73	-3.67934	2.3229
	-28.6412	-3.87047	-0.248405		-28.5753	-3.85045	-0.370026		-26.0277	-2.66392	1.38724		-25.73	-2.67934	2.14153
	-28.6412	-2.87047	-0.266519		-28.5753	-2.85045	-0.401969		-26.0277	-1.66392	1.28009		-25.73	-1.67934	1.97708
	-28.6412	-1.87047	-0.286366		-28.5753	-1.85045	-0.439111		-26.0277	-0.663921	1.17261		-25.73	-0.679337	1.81822
	-28.6412	-0.870473	-0.306746		-28.5753	-0.850446	-0.480814		-26.0277	0.336079	1.06131		-25.73	0.320663	1.66066
	-28.6412	0.129527	-0.322752		-28.5753	0.149554	-0.511055		-26.0277	1.33608	0.957949		-25.73	1.32066	1.50608
	-28.6412	1.12953	-0.333224		-28.5753	1.14955	-0.531687		-26.0277	2.33608	0.87179		-25.73	2.32066	1.36523
	-28.6412	2.12953	-0.34438		-28.5753	2.14955	-0.561953		-26.0277	3.33608	0.795473		-25.73	3.32066	1.24131
	-28.6412	3.12953	-0.35893		-28.5753	3.14955	-0.604403		-26.0277	4.33608	0.7251		-25.73	4.32066	1.13746
	-28.6412	4.12953	-0.370175		-28.5753	4.14955	-0.637191		-26.0277	5.33608	0.661909		-25.73	5.32066	1.04241
	-28.6412	5.12953	-0.377276		-28.5753	5.14955	-0.661717		-26.0277	6.33608	0.59158		-25.73	6.32066	0.934855
	-28.6412	6.12953	-0.384085		-28.5753	6.14955	-0.693047		-26.0277	7.33608	0.51607		-25.73	7.32066	0.818378
	-28.6412	7.12953	-0.39209		-28.5753	7.14955	-0.727593		-26.0277	8.33608	0.438123		-25.73	8.32066	0.697294
	-28.6412	8.12953	-0.401611		-28.5753	8.14955	-0.763151		-26.0277	9.33608	0.367504		-25.73	9.32066	0.586915
	-28.6412	9.12953	-0.411474		-28.5753	9.14955	-0.796371		-26.0277	10.3361	0.318549		-25.73	10.3207	0.510403
	-28.6412	10.1295	-0.419795		-28.5753	10.1496	-0.816465		-26.0277	11.3361	0.287204		-25.73	11.3207	0.459658
	-28.6412	11.1295	-0.427766		-28.5753	11.1496	-0.837495		-26.0277	12.3361	0.267182		-25.73	12.3207	0.422185
	-28.6412	12.1295	-0.435018		-28.5753	12.1496	-0.855423		-26.0277	13.3361	0.242273		-25.73	13.3207	0.3663
	-28.6412	13.1295	-0.440432		-28.5753	13.1496	-0.869483		-26.0277	14.3361	0.216503		-25.73	14.3207	0.305222
	-28.6412	14.1295	-0.444775		-28.5753	14.1496	-0.87975		-26.0277	15.3361	0.196189		-25.73	15.3207	0.252715
	-28.6412	15.1295	-0.445996		-28.5753	15.1496	-0.878565		-26.0277	16.3361	0.196425		-25.73	16.3207	0.23955
	-28.6412	16.1295	-0.445057		-28.5753	16.1496	-0.877021		-26.0277	17.3361	0.204772		-25.73	17.3207	0.238678
	-28.6412	17.1295	-0.448845		-28.5753	17.1496	-0.887218		-26.0277	18.3361	-0.141705		-25.73	18.3207	-0.0848643
	-27.6412	-17.8705	-0.0363893		-27.5753	-17.8504	-0.0372124		-25.0277	-16.6639	3.71029		-24.73	-16.6793	5.41196
	-27.6412	-16.8705	-0.038077		-27.5753	-16.8504	-0.0423689		-25.0277	-15.6639	3.57237		-24.73	-15.6793	5.22215
	-27.6412	-15.8705	-0.112676		-27.5753	-15.8504	-0.135234		-25.0277	-14.6639	3.39634		-24.73	-14.6793	4.97645
	-27.6412	-14.8705	-0.116827		-27.5753	-14.8504	-0.141827		-25.0277	-13.6639	3.21051		-24.73	-13.6793	4.71805
	-27.6412	-13.8705	-0.132872		-27.5753	-13.8504	-0.166222		-25.0277	-12.6639	3.01857		-24.73	-12.6793	4.44203
	-27.6412	-12.8705	-0.150387		-27.5753	-12.8504	-0.195864		-25.0277	-11.6639	2.82455		-24.73	-11.6793	4.15853
	-27.6412	-11.8705	-0.158804		-27.5753	-11.8504	-0.207562		-25.0277	-10.6639	2.63482		-24.73	-10.6793	3.88582
	-27.6412	-10.8705	-0.166741		-27.5753	-10.8504	-0.219558		-25.0277	-9.66392	2.45468		-24.73	-9.67934	3.62029
	-27.6412	-9.87047	-0.191612		-27.5753	-9.85045	-0.26183		-25.0277	-8.66392	2.28425		-24.73	-8.67934	3.37517
	-27.6412	-8.87047	-0.210432		-27.5753	-8.85045	-0.296811		-25.0277	-7.66392	2.12418		-24.73	-7.67934	3.15051
	-27.6412	-7.87047	-0.217212		-27.5753	-7.85045	-0.31109		-25.0277	-6.66392	1.97857		-24.73	-6.67934	2.94261
	-27.6412	-6.87047	-0.222318		-27.5753	-6.85045	-0.321402		-25.0277	-5.66392	1.83884		-24.73	-5.67934	2.73868
	-27.6412	-5.87047	-0.229333		-27.5753	-5.85045	-0.331005		-25.0277	-4.66392	1.70649		-24.73	-4.67934	2.54232
	-27.6412	-4.87047	-0.244244		-27.5753	-4.85045	-0.346802		-25.0277	-3.66392	1.58076		-24.73	-3.67934	2.35366
	-27.6412	-3.87047	-0.263095		-27.5753	-3.85045	-0.371572		-25.0277	-2.66392	1.45471		-24.73	-2.67934	2.16667
	-27.6412	-2.87047	-0.281198		-27.5753	-2.85045	-0.402846		-25.0277	-1.66392	1.34395		-24.73	-1.67934	2.00354
	-27.6412	-1.87047	-0.300654		-27.5753	-1.85045	-0.439622		-25.0277	-0.663921	1.23285		-24.73	-0.679337	1.84659
	-27.6412	-0.870473	-0.319381		-27.5753	-0.850446	-0.476247		-25.0277	0.336079	1.1168		-24.73	0.320663	1.68956
	-27.6412	0.129527	-0.336603		-27.5753	0.149554	-0.507168		-25.0277	1.33608	1.00992		-24.73	1.32066	1.53672
	-27.6412	1.12953	-0.347135		-27.5753	1.14955	-0.526455		-25.0277	2.33608	0.916984		-24.73	2.32066	1.38968
	-27.6412	2.12953	-0.354866		-27.5753	2.14955	-0.546959		-25.0277	3.33608	0.834291		-24.73	3.32066	1.26108
	-27.6412	3.12953	-0.367499		-27.5753	3.14955	-0.580787		-25.0277	4.33608	0.760376		-24.73	4.32066	1.16001
	-27.6412	4.12953	-0.379521		-27.5753	4.14955	-0.61357		-25.0277	5.33608	0.695661		-24.73	5.32066	1.06881
	-27.6412	5.12953	-0.386746		-27.5753	5.14955	-0.639196		-25.0277	6.33608	0.624322		-24.73	6.32066	0.961441
	-27.6412	6.12953	-0.391397		-27.5753	6.14955	-0.66137		-25.0277	7.33608	0.548851		-24.73	7.32066	0.84508
	-27.6412	7.12953	-0.396433		-27.5753	7.14955	-0.681989		-25.0277	8.33608	0.471199		-24.73	8.32066	0.724442
	-27.6412	8.12953	-0.407937		-27.5753	8.14955	-0.713618		-25.0277	9.33608	0.399108		-24.73	9.32066	0.612905
	-27.6412	9.12953	-0.419148		-27.5753	9.14955	-0.741892		-25.0277	10.3361	0.34113		-24.73	10.3207	0.529352
	-27.6412	10.1295	-0.424487		-27.5753	10.1496	-0.755111		-25.0277	11.3361	0.298311		-24.73	11.3207	0.46794
	-27.6412	11.1295	-0.426311		-27.5753	11.1496	-0.765334		-25.0277	12.3361	0.272279		-24.73	12.3207	0.421239
	-27.6412	12.1295	-0.427514		-27.5753	12.1496	-0.773702		-25.0277	13.3361	0.245604		-24.73	13.3207	0.36537
	-27.6412	13.1295	-0.427786		-27.5753	13.1496	-0.777263		-25.0277	14.3361	0.220553		-24.73	14.3207	0.308474
	-27.6412	14.1295	-0.427772		-27.5753	14.1496	-0.780391		-25.0277	15.3361	0.203293		-24.73	15.3207	0.262844
	-27.6412	15.1295	-0.427698		-27.5753	15.1496	-0.780452		-25.0277	16.3361	0.209293		-24.73	16.3207	0.254239
	-27.6412	16.1295	-0.425481		-27.5753	16.1496	-0.773498		-25.0277	17.3361	0.216262		-24.73	17.3207	0.249555
	-27.6412	17.1295	-0.42769		-27.5753	17.1496	-0.775069		-25.0277	18.3361	-0.142838		-24.73	18.3207	-0.0868493
	-26.6412	-17.8705	-0.0361287		-26.5753	-17.8504	-0.036798		-24.0277	-16.6639	3.86075		-23.73	-16.6793	5.44174
	-26.6412	-16.8705	-0.0378072		-26.5753	-16.8504	-0.0419199		-24.0277	-15.6639	3.71737		-23.73	-15.6793	5.25256
	-26.6412	-15.8705	-0.121397		-26.5753	-15.8504	-0.143425		-24.0277	-14.6639	3.53574		-23.73	-14.6793	5.00842
	-26.6412	-14.8705	-0.126914		-26.5753	-14.8504	-0.153469		-24.0277	-13.6639	3.34346		-23.73	-13.6793	4.74832
	-26.6412	-13.8705	-0.139983		-26.5753	-13.8504	-0.17615		-24.0277	-12.6639	3.14642		-23.73	-12.6793	4.47334
	-26.6412	-12.8705	-0.153198		-26.5753	-12.8504	-0.196194		-24.0277	-11.6639	2.94698		-23.73	-11.6793	4.19251
	-26.6412	-11.8705	-0.162258		-26.5753	-11.8504	-0.209217		-24.0277	-10.6639	2.74859		-23.73	-10.6793	3.91924
	-26.6412	-10.8705	-0.174353		-26.5753	-10.8504	-0.223722		-24.0277	-9.66392	2.55837		-23.73	-9.67934	3.65296
	-26.6412	-9.87047	-0.199515		-26.5753	-9.85045	-0.260329		-24.0277	-8.66392	2.38076		-23.73	-8.67934	3.40445
	-26.6412	-8.87047	-0.215085		-26.5753	-8.85045	-0.287322		-24.0277	-7.66392	2.21655		-23.73	-7.67934	3.17437
	-26.6412	-7.87047	-0.221534		-26.5753	-7.85045	-0.299007		-24.0277	-6.66392	2.06918		-23.73	-6.67934	2.96463
	-26.6412	-6.87047	-0.231097		-26.5753	-6.85045	-0.314301		-24.0277	-5.66392	1.92351		-23.73	-5.67934	2.76175
	-26.6412	-5.87047	-0.247757		-26.5753	-5.85045	-0.339352		-24.0277	-4.66392	1.78226		-23.73	-4.67934	2.56242
	-26.6412	-4.87047	-0.265658		-26.5753	-4.85045	-0.362067		-24.0277	-3.66392	1.64586		-23.73	-3.67934	2.36701
	-26.6412	-3.87047	-0.279097		-26.5753	-3.85045	-0.377528		-24.0277	-2.66392	1.51613		-23.73	-2.67934	2.18196
	-26.6412	-2.87047	-0.295456		-26.5753	-2.85045	-0.405076		-24.0277	-1.66392	1.40101		-23.73	-1.67934	2.0176
	-26.6412	-1.87047	-0.314218		-26.5753	-1.85045	-0.440803		-24.0277	-0.663921	1.28529		-23.73	-0.679337	1.85894
	-26.6412	-0.870473	-0.330436		-26.5753	-0.850446	-0.471596		-24.0277	0.336079	1.16656		-23.73	0.320663	1.70203
	-26.6412	0.129527	-0.345891		-26.5753	0.149554	-0.499616		-24.0277	1.33608	1.06481		-23.73	1.32066	1.55172
	-26.6412	1.12953	-0.359306		-26.5753	1.14955	-0.524338		-24.0277	2.33608	0.967728		-23.73	2.32066	1.41393
	-26.6412	2.12953	-0.36819		-26.5753	2.14955	-0.542304		-24.0277	3.33608	0.879588		-23.73	3.32066	1.28995
	-26.6412	3.12953	-0.379128		-26.5753	3.14955	-0.564217		-24.0277	4.33608	0.801933		-23.73	4.32066	1.18105
	-26.6412	4.12953	-0.391731		-26.5753	4.14955	-0.591268		-24.0277	5.33608	0.728071		-23.73	5.32066	1.07582
	-26.6412	5.12953	-0.400264		-26.5753	5.14955	-0.614602		-24.0277	6.33608	0.651537		-23.73	6.32066	0.965226
	-26.6412	6.12953	-0.405482		-26.5753	6.14955	-0.636287		-24.0277	7.33608	0.574106		-23.73	7.32066	0.852221
	-26.6412	7.12953	-0.410964		-26.5753	7.14955	-0.653929		-24.0277	8.33608	0.497614		-23.73	8.32066	0.73956
	-26.6412	8.12953	-0.420218		-26.5753	8.14955	-0.674339		-24.0277	9.33608	0.42926		-23.73	9.32066	0.64013
	-26.6412	9.12953	-0.429185		-26.5753	9.14955	-0.692889		-24.0277	10.3361	0.361579		-23.73	10.3207	0.547176
	-26.6412	10.1295	-0.431675		-26.5753	10.1496	-0.703802		-24.0277	11.3361	0.305559		-23.73	11.3207	0.466061
	-26.6412	11.1295	-0.430997		-26.5753	11.1496	-0.708314		-24.0277	12.3361	0.27557		-23.73	12.3207	0.404348
	-26.6412	12.1295	-0.429618		-26.5753	12.1496	-0.709291		-24.0277	13.3361	0.252331		-23.73	13.3207	0.356876
	-26.6412	13.1295	-0.425831		-26.5753	13.1496	-0.704102		-24.0277	14.3361	0.231632		-23.73	14.3207	0.304647
	-26.6412	14.1295	-0.421214		-26.5753	14.1496	-0.697304		-24.0277	15.3361	0.217914		-23.73	15.3207	0.2633
	-26.6412	15.1295	-0.418616		-26.5753	15.1496	-0.694295		-24.0277	16.3361	0.221035		-23.73	16.3207	0.264177
	-26.6412	16.1295	-0.416051		-26.5753	16.1496	-0.68723		-24.0277	17.3361	0.22507		-23.73	17.3207	0.259103
	-26.6412	17.1295	-0.415165		-26.5753	17.1496	-0.680233		-24.0277	18.3361	-0.143976		-23.73	18.3207	-0.0888351
	-25.6412	-17.8705	-0.0358678		-25.5753	-17.8504	-0.0363827		-23.0277	-16.6639	4.01256		-22.73	-16.6793	5.46551
	-25.6412	-16.8705	-0.0375372		-25.5753	-16.8504	-0.04147		-23.0277	-15.6639	3.86409		-22.73	-15.6793	5.27506
	-25.6412	-15.8705	-0.131629		-25.5753	-15.8504	-0.152054		-23.0277	-14.6639	3.67679		-22.73	-14.6793	5.03694
	-25.6412	-14.8705	-0.138608		-25.5753	-14.8504	-0.162488		-23.0277	-13.6639	3.47993		-22.73	-13.6793	4.77859
	-25.6412	-13.8705	-0.150217		-25.5753	-13.8504	-0.180126		-23.0277	-12.6639	3.27643		-22.73	-12.6793	4.50008
	-25.6412	-12.8705	-0.162495		-25.5753	-12.8504	-0.197546		-23.0277	-11.6639	3.06758		-22.73	-11.6793	4.21442
	-25.6412	-11.8705	-0.173492		-25.5753	-11.8504	-0.214009		-23.0277	-10.6639	2.85391		-22.73	-10.6793	3.9385
	-25.6412	-10.8705	-0.187938		-25.5753	-10.8504	-0.236207		-23.0277	-9.66392	2.65793		-22.73	-9.67934	3.67157
	-25.6412	-9.87047	-0.211796		-25.5753	-9.85045	-0.267106		-23.0277	-8.66392	2.47597		-22.73	-8.67934	3.42526
	-25.6412	-8.87047	-0.223982		-25.5753	-8.85045	-0.284481		-23.0277	-7.66392	2.30604		-22.73	-7.67934	3.19523
	-25.6412	-7.87047	-0.230072		-25.5753	-7.85045	-0.294015		-23.0277	-6.66392	2.14659		-22.73	-6.67934	2.97164
	-25.6412	-6.87047	-0.246473		-25.5753	-6.85045	-0.314443		-23.0277	-5.66392	1.9953		-22.73	-5.67934	2.7678
	-25.6412	-5.87047	-0.271029		-25.5753	-5.85045	-0.350887		-23.0277	-4.66392	1.84888		-22.73	-4.67934	2.56886
	-25.6412	-4.87047	-0.282411		-25.5753	-4.85045	-0.369529		-23.0277	-3.66392	1.70824		-22.73	-3.67934	2.37563
	-25.6412	-3.87047	-0.29353		-25.5753	-3.85045	-0.381868		-23.0277	-2.66392	1.57938		-22.73	-2.67934	2.20167
	-25.6412	-2.87047	-0.314281		-25.5753	-2.85045	-0.411601		-23.0277	-1.66392	1.45881		-22.73	-1.67934	2.03328
	-25.6412	-1.87047	-0.332529		-25.5753	-1.85045	-0.44071		-23.0277	-0.663921	1.3363		-22.73	-0.679337	1.86991
	-25.6412	-0.870473	-0.346271		-25.5753	-0.850446	-0.465212		-23.0277	0.336079	1.21266		-22.73	0.320663	1.71262
	-25.6412	0.129527	-0.359146		-25.5753	0.149554	-0.491314		-23.0277	1.33608	1.10951		-22.73	1.32066	1.56779
	-25.6412	1.12953	-0.37334		-25.5753	1.14955	-0.520008		-23.0277	2.33608	1.00937		-22.73	2.32066	1.43089
	-25.6412	2.12953	-0.383704		-25.5753	2.14955	-0.541564		-23.0277	3.33608	0.917471		-22.73	3.32066	1.30368
	-25.6412	3.12953	-0.394056		-25.5753	3.14955	-0.560317		-23.0277	4.33608	0.836155		-22.73	4.32066	1.18713
	-25.6412	4.12953	-0.407235		-25.5753	4.14955	-0.58072		-23.0277	5.33608	0.756568		-22.73	5.32066	1.07371
	-25.6412	5.12953	-0.416845		-25.5753	5.14955	-0.597557		-23.0277	6.33608	0.679272		-22.73	6.32066	0.963659
	-25.6412	6.12953	-0.423613		-25.5753	6.14955	-0.612017		-23.0277	7.33608	0.603271		-22.73	7.32066	0.857438
	-25.6412	7.12953	-0.43109		-25.5753	7.14955	-0.627814		-23.0277	8.33608	0.529034		-22.73	8.32066	0.756619
	-25.6412	8.12953	-0.437865		-25.5753	8.14955	-0.640282		-23.0277	9.33608	0.46436		-22.73	9.32066	0.666216
	-25.6412	9.12953	-0.443949		-25.5753	9.14955	-0.652063		-23.0277	10.3361	0.394131		-22.73	10.3207	0.57266
	-25.6412	10.1295	-0.445395		-25.5753	10.1496	-0.661004		-23.0277	11.3361	0.330266		-22.73	11.3207	0.48244
	-25.6412	11.1295	-0.441251		-25.5753	11.1496	-0.659366		-23.0277	12.3361	0.288		-22.73	12.3207	0.405642
	-25.6412	12.1295	-0.43691		-25.5753	12.1496	-0.654956		-23.0277	13.3361	0.264897		-22.73	13.3207	0.358266
	-25.6412	13.1295	-0.432232		-25.5753	13.1496	-0.646239		-23.0277	14.3361	0.246975		-22.73	14.3207	0.313888
	-25.6412	14.1295	-0.427236		-25.5753	14.1496	-0.6366		-23.0277	15.3361	0.234949		-22.73	15.3207	0.279933
	-25.6412	15.1295	-0.421921		-25.5753	15.1496	-0.629907		-23.0277	16.3361	0.233786		-22.73	16.3207	0.275008
	-25.6412	16.1295	-0.41571		-25.5753	16.1496	-0.61847		-23.0277	17.3361	0.236876		-22.73	17.3207	0.26878
	-25.6412	17.1295	-0.410954		-25.5753	17.1496	-0.606306		-23.0277	18.3361	-0.145119		-22.73	18.3207	-0.0908216
	-24.6412	-17.8705	-0.0356067		-24.5753	-17.8504	-0.0359664		-22.0277	-16.6639	4.15335		-21.73	-16.6793	5.47991
	-24.6412	-16.8705	-0.0372669		-24.5753	-16.8504	-0.0410191		-22.0277	-15.6639	3.99699		-21.73	-15.6793	5.28399
	-24.6412	-15.8705	-0.133828		-24.5753	-15.8504	-0.150835		-22.0277	-14.6639	3.80795		-21.73	-14.6793	5.04851
	-24.6412	-14.8705	-0.142925		-24.5753	-14.8504	-0.162039		-22.0277	-13.6639	3.6057		-21.73	-13.6793	4.78926
	-24.6412	-13.8705	-0.157469		-24.5753	-13.8504	-0.178158		-22.0277	-12.6639	3.39215		-21.73	-12.6793	4.50865
	-24.6412	-12.8705	-0.172809		-24.5753	-12.8504	-0.197326		-22.0277	-11.6639	3.17373		-21.73	-11.6793	4.22237
	-24.6412	-11.8705	-0.185901		-24.5753	-11.8504	-0.217197		-22.0277	-10.6639	2.95721		-21.73	-10.6793	3.94851
	-24.6412	-10.8705	-0.204521		-24.5753	-10.8504	-0.244647		-22.0277	-9.66392	2.75298		-21.73	-9.67934	3.67992
	-24.6412	-9.87047	-0.226448		-24.5753	-9.85045	-0.27201		-22.0277	-8.66392	2.56696		-21.73	-8.67934	3.43552
	-24.6412	-8.87047	-0.234312		-24.5753	-8.85045	-0.28246		-22.0277	-7.66392	2.39395		-21.73	-7.67934	3.20707
	-24.6412	-7.87047	-0.240658		-24.5753	-7.85045	-0.293312		-22.0277	-6.66392	2.22605		-21.73	-6.67934	2.97812
	-24.6412	-6.87047	-0.264957		-24.5753	-6.85045	-0.328638		-22.0277	-5.66392	2.06703		-21.73	-5.67934	2.77269
	-24.6412	-5.87047	-0.286756		-24.5753	-5.85045	-0.360443		-22.0277	-4.66392	1.91481		-21.73	-4.67934	2.5749
	-24.6412	-4.87047	-0.293415		-24.5753	-4.85045	-0.369148		-22.0277	-3.66392	1.77062		-21.73	-3.67934	2.38518
	-24.6412	-3.87047	-0.307717		-24.5753	-3.85045	-0.384017		-22.0277	-2.66392	1.64087		-21.73	-2.67934	2.21597
	-24.6412	-2.87047	-0.332674		-24.5753	-2.85045	-0.412691		-22.0277	-1.66392	1.51707		-21.73	-1.67934	2.04812
	-24.6412	-1.87047	-0.351902		-24.5753	-1.85045	-0.438607		-22.0277	-0.663921	1.38966		-21.73	-0.679337	1.88271
	-24.6412	-0.870473	-0.364553		-24.5753	-0.850446	-0.459176		-22.0277	0.336079	1.26079		-21.73	0.320663	1.7228
	-24.6412	0.129527	-0.376206		-24.5753	0.149554	-0.480757		-22.0277	1.33608	1.15189		-21.73	1.32066	1.57885
	-24.6412	1.12953	-0.390989		-24.5753	1.14955	-0.507837		-22.0277	2.33608	1.05048		-21.73	2.32066	1.44352
	-24.6412	2.12953	-0.404206		-24.5753	2.14955	-0.53285		-22.0277	3.33608	0.955045		-21.73	3.32066	1.31334
	-24.6412	3.12953	-0.416383		-24.5753	3.14955	-0.55465		-22.0277	4.33608	0.86572		-21.73	4.32066	1.18779
	-24.6412	4.12953	-0.428783		-24.5753	4.14955	-0.572301		-22.0277	5.33608	0.779535		-21.73	5.32066	1.06597
	-24.6412	5.12953	-0.437749		-24.5753	5.14955	-0.583392		-22.0277	6.33608	0.701211		-21.73	6.32066	0.956793
	-24.6412	6.12953	-0.445254		-24.5753	6.14955	-0.593154		-22.0277	7.33608	0.628121		-21.73	7.32066	0.858031
	-24.6412	7.12953	-0.454995		-24.5753	7.14955	-0.60666		-22.0277	8.33608	0.559407		-21.73	8.32066	0.769099
	-24.6412	8.12953	-0.462525		-24.5753	8.14955	-0.616196		-22.0277	9.33608	0.497598		-21.73	9.32066	0.684992
	-24.6412	9.12953	-0.468278		-24.5753	9.14955	-0.622906		-22.0277	10.3361	0.427654		-21.73	10.3207	0.593468
	-24.6412	10.1295	-0.467871		-24.5753	10.1496	-0.627753		-22.0277	11.3361	0.359517		-21.73	11.3207	0.500746
	-24.6412	11.1295	-0.461928		-24.5753	11.1496	-0.622973		-22.0277	12.3361	0.304644		-21.73	12.3207	0.414901
	-24.6412	12.1295	-0.458887		-24.5753	12.1496	-0.618878		-22.0277	13.3361	0.279662		-21.73	13.3207	0.366229
	-24.6412	13.1295	-0.453272		-24.5753	13.1496	-0.609599		-22.0277	14.3361	0.263415		-21.73	14.3207	0.329751
	-24.6412	14.1295	-0.447505		-24.5753	14.1496	-0.597376		-22.0277	15.3361	0.252899		-21.73	15.3207	0.303201
	-24.6412	15.1295	-0.439441		-24.5753	15.1496	-0.587844		-22.0277	16.3361	0.248236		-21.73	16.3207	0.28896
	-24.6412	16.1295	-0.431094		-24.5753	16.1496	-0.575037		-22.0277	17.3361	0.250825		-21.73	17.3207	0.28065
	-24.6412	17.1295	-0.423377		-24.5753	17.1496	-0.560625		-22.0277	18.3361	-0.146268		-21.73	18.3207	-0.0928088
	-23.6412	-17.8705	-0.0353454		-23.5753	-17.8504	-0.0355493		-21.0277	-16.6639	4.28792		-20.73	-16.6793	5.48524
	-23.6412	-16.8705	-0.0369964		-23.5753	-16.8504	-0.0405674		-21.0277	-15.6639	4.12393		-20.73	-15.6793	5.28445
	-23.6412	-15.8705	-0.138134		-23.5753	-15.8504	-0.152346		-21.0277	-14.6639	3.93247		-20.73	-14.6793	5.05017
	-23.6412	-14.8705	-0.14986		-23.5753	-14.8504	-0.164436		-21.0277	-13.6639	3.72236		-20.73	-13.6793	4.78674
	-23.6412	-13.8705	-0.164327		-23.5753	-13.8504	-0.178708		-21.0277	-12.6639	3.49995		-20.73	-12.6793	4.50625
	-23.6412	-12.8705	-0.178124		-23.5753	-12.8504	-0.196042		-21.0277	-11.6639	3.27545		-20.73	-11.6793	4.22313
	-23.6412	-11.8705	-0.190305		-23.5753	-11.8504	-0.215547		-21.0277	-10.6639	3.05922		-20.73	-10.6793	3.95197
	-23.6412	-10.8705	-0.207611		-23.5753	-10.8504	-0.238434		-21.0277	-9.66392	2.84588		-20.73	-9.67934	3.6812
	-23.6412	-9.87047	-0.228934		-23.5753	-9.85045	-0.263905		-21.0277	-8.66392	2.65475		-20.73	-8.67934	3.43751
	-23.6412	-8.87047	-0.240487		-23.5753	-8.85045	-0.280948		-21.0277	-7.66392	2.47846		-20.73	-7.67934	3.21094
	-23.6412	-7.87047	-0.255219		-23.5753	-7.85045	-0.30088		-21.0277	-6.66392	2.30402		-20.73	-6.67934	2.9831
	-23.6412	-6.87047	-0.277802		-23.5753	-6.85045	-0.330409		-21.0277	-5.66392	2.13844		-20.73	-5.67934	2.77775
	-23.6412	-5.87047	-0.295487		-23.5753	-5.85045	-0.355837		-21.0277	-4.66392	1.98153		-20.73	-4.67934	2.58181
	-23.6412	-4.87047	-0.308819		-23.5753	-4.85045	-0.370736		-21.0277	-3.66392	1.83426		-20.73	-3.67934	2.39519
	-23.6412	-3.87047	-0.328426		-23.5753	-3.85045	-0.390819		-21.0277	-2.66392	1.70152		-20.73	-2.67934	2.22575
	-23.6412	-2.87047	-0.351471		-23.5753	-2.85045	-0.415374		-21.0277	-1.66392	1.57543		-20.73	-1.67934	2.06131
	-23.6412	-1.87047	-0.372851		-23.5753	-1.85045	-0.439843		-21.0277	-0.663921	1.44447		-20.73	-0.679337	1.89625
	-23.6412	-0.870473	-0.387149		-23.5753	-0.850446	-0.459755		-21.0277	0.336079	1.31054		-20.73	0.320663	1.73275
	-23.6412	0.129527	-0.399355		-23.5753	0.149554	-0.477892		-21.0277	1.33608	1.19379		-20.73	1.32066	1.58573
	-23.6412	1.12953	-0.414627		-23.5753	1.14955	-0.499527		-21.0277	2.33608	1.09075		-20.73	2.32066	1.45118
	-23.6412	2.12953	-0.430217		-23.5753	2.14955	-0.521344		-21.0277	3.33608	0.990391		-20.73	3.32066	1.3182
	-23.6412	3.12953	-0.447581		-23.5753	3.14955	-0.54164		-21.0277	4.33608	0.890226		-20.73	4.32066	1.18404
	-23.6412	4.12953	-0.465126		-23.5753	4.14955	-0.560828		-21.0277	5.33608	0.798375		-20.73	5.32066	1.05577
	-23.6412	5.12953	-0.47465		-23.5753	5.14955	-0.572228		-21.0277	6.33608	0.718226		-20.73	6.32066	0.948097
	-23.6412	6.12953	-0.481929		-23.5753	6.14955	-0.581038		-21.0277	7.33608	0.648275		-20.73	7.32066	0.855952
	-23.6412	7.12953	-0.488974		-23.5753	7.14955	-0.591116		-21.0277	8.33608	0.587697		-20.73	8.32066	0.776966
	-23.6412	8.12953	-0.492477		-23.5753	8.14955	-0.599282		-21.0277	9.33608	0.526299		-20.73	9.32066	0.694935
	-23.6412	9.12953	-0.495496		-23.5753	9.14955	-0.60355		-21.0277	10.3361	0.457083		-20.73	10.3207	0.604788
	-23.6412	10.1295	-0.496334		-23.5753	10.1496	-0.604511		-21.0277	11.3361	0.387245		-20.73	11.3207	0.513349
	-23.6412	11.1295	-0.492838		-23.5753	11.1496	-0.602386		-21.0277	12.3361	0.322787		-20.73	12.3207	0.42655
	-23.6412	12.1295	-0.491409		-23.5753	12.1496	-0.59893		-21.0277	13.3361	0.29515		-20.73	13.3207	0.378675
	-23.6412	13.1295	-0.48625		-23.5753	13.1496	-0.590901		-21.0277	14.3361	0.279899		-20.73	14.3207	0.347356
	-23.6412	14.1295	-0.480579		-23.5753	14.1496	-0.578303		-21.0277	15.3361	0.271448		-20.73	15.3207	0.325701
	-23.6412	15.1295	-0.474098		-23.5753	15.1496	-0.566118		-21.0277	16.3361	0.265242		-20.73	16.3207	0.308064
	-23.6412	16.1295	-0.467955		-23.5753	16.1496	-0.555039		-21.0277	17.3361	0.265633		-20.73	17.3207	0.297353
	-23.6412	17.1295	-0.462084		-23.5753	17.1496	-0.545107		-21.0277	18.3361	-0.147422		-20.73	18.3207	-0.0947967
	-22.6412	-17.8705	-0.0350838		-22.5753	-17.8504	-0.0351312		-20.0277	-16.6639	4.4172		-19.73	-16.6793	5.48271
	-22.6412	-16.8705	-0.0367256		-22.5753	-16.8504	-0.0401147		-20.0277	-15.6639	4.24658		-19.73	-15.6793	5.27893
	-22.6412	-15.8705	-0.144592		-22.5753	-15.8504	-0.154835		-20.0277	-14.6639	4.05058		-19.73	-14.6793	5.04441
	-22.6412	-14.8705	-0.155614		-22.5753	-14.8504	-0.166471		-20.0277	-13.6639	3.83019		-19.73	-13.6793	4.77427
	-22.6412	-13.8705	-0.170979		-22.5753	-13.8504	-0.183944		-20.0277	-12.6639	3.6019		-19.73	-12.6793	4.49584
	-22.6412	-12.8705	-0.186524		-22.5753	-12.8504	-0.203561		-20.0277	-11.6639	3.37583		-19.73	-11.6793	4.21874
	-22.6412	-11.8705	-0.200339		-22.5753	-11.8504	-0.222545		-20.0277	-10.6639	3.1611		-19.73	-10.6793	3.9513
	-22.6412	-10.8705	-0.216075		-22.5753	-10.8504	-0.24057		-20.0277	-9.66392	2.93829		-19.73	-9.67934	3.67789
	-22.6412	-9.87047	-0.232476		-22.5753	-9.85045	-0.25752		-20.0277	-8.66392	2.73997		-19.73	-8.67934	3.43333
	-22.6412	-8.87047	-0.24823		-22.5753	-8.85045	-0.279415		-20.0277	-7.66392	2.55785		-19.73	-7.67934	3.20801
	-22.6412	-7.87047	-0.271587		-22.5753	-7.85045	-0.306686		-20.0277	-6.66392	2.37784		-19.73	-6.67934	2.98689
	-22.6412	-6.87047	-0.292629		-22.5753	-6.85045	-0.330621		-20.0277	-5.66392	2.20823		-19.73	-5.67934	2.78242
	-22.6412	-5.87047	-0.313077		-22.5753	-5.85045	-0.354509		-20.0277	-4.66392	2.04948		-19.73	-4.67934	2.58905
	-22.6412	-4.87047	-0.331915		-22.5753	-4.85045	-0.376335		-20.0277	-3.66392	1.90105		-19.73	-3.67934	2.40582
	-22.6412	-3.87047	-0.350602		-22.5753	-3.85045	-0.399586		-20.0277	-2.66392	1.76305		-19.73	-2.67934	2.23287
	-22.6412	-2.87047	-0.368672		-22.5753	-2.85045	-0.420874		-20.0277	-1.66392	1.63317		-19.73	-1.67934	2.07149
	-22.6412	-1.87047	-0.391515		-22.5753	-1.85045	-0.443985		-20.0277	-0.663921	1.49866		-19.73	-0.679337	1.90826
	-22.6412	-0.870473	-0.413059		-22.5753	-0.850446	-0.465428		-20.0277	0.336079	1.36125		-19.73	0.320663	1.74407
	-22.6412	0.129527	-0.432121		-22.5753	0.149554	-0.484289		-20.0277	1.33608	1.23711		-19.73	1.32066	1.59232
	-22.6412	1.12953	-0.449408		-22.5753	1.14955	-0.502848		-20.0277	2.33608	1.12511		-19.73	2.32066	1.45021
	-22.6412	2.12953	-0.466598		-22.5753	2.14955	-0.520852		-20.0277	3.33608	1.01528		-19.73	3.32066	1.31057
	-22.6412	3.12953	-0.484072		-22.5753	3.14955	-0.537668		-20.0277	4.33608	0.907381		-19.73	4.32066	1.17317
	-22.6412	4.12953	-0.499776		-22.5753	4.14955	-0.553897		-20.0277	5.33608	0.81972		-19.73	5.32066	1.0516
	-22.6412	5.12953	-0.51126		-22.5753	5.14955	-0.564656		-20.0277	6.33608	0.740715		-19.73	6.32066	0.950477
	-22.6412	6.12953	-0.523267		-22.5753	6.14955	-0.575056		-20.0277	7.33608	0.673369		-19.73	7.32066	0.863935
	-22.6412	7.12953	-0.531896		-22.5753	7.14955	-0.585693		-20.0277	8.33608	0.617099		-19.73	8.32066	0.788241
	-22.6412	8.12953	-0.535347		-22.5753	8.14955	-0.593587		-20.0277	9.33608	0.552459		-19.73	9.32066	0.703915
	-22.6412	9.12953	-0.535033		-22.5753	9.14955	-0.596754		-20.0277	10.3361	0.485515		-19.73	10.3207	0.616233
	-22.6412	10.1295	-0.534469		-22.5753	10.1496	-0.595896		-20.0277	11.3361	0.417894		-19.73	11.3207	0.527751
	-22.6412	11.1295	-0.534086		-22.5753	11.1496	-0.593661		-20.0277	12.3361	0.352683		-19.73	12.3207	0.442812
	-22.6412	12.1295	-0.535045		-22.5753	12.1496	-0.590195		-20.0277	13.3361	0.319126		-19.73	13.3207	0.396329
	-22.6412	13.1295	-0.532545		-22.5753	13.1496	-0.583937		-20.0277	14.3361	0.304244		-19.73	14.3207	0.37218
	-22.6412	14.1295	-0.528694		-22.5753	14.1496	-0.574624		-20.0277	15.3361	0.297203		-19.73	15.3207	0.356489
	-22.6412	15.1295	-0.52198		-22.5753	15.1496	-0.561769		-20.0277	16.3361	0.28986		-19.73	16.3207	0.338572
	-22.6412	16.1295	-0.51948		-22.5753	16.1496	-0.552785		-20.0277	17.3361	0.285849		-19.73	17.3207	0.322467
	-22.6412	17.1295	-0.520279		-22.5753	17.1496	-0.547047		-20.0277	18.3361	-0.148582		-19.73	18.3207	-0.0967854
	-21.6412	-17.8705	-0.034822		-21.5753	-17.8504	-0.0347123		-19.0277	-16.6639	4.53938		-18.73	-16.6793	5.47549
	-21.6412	-16.8705	-0.0364546		-21.5753	-16.8504	-0.0396611		-19.0277	-15.6639	4.36307		-18.73	-15.6793	5.27144
	-21.6412	-15.8705	-0.147734		-21.5753	-15.8504	-0.153833		-19.0277	-14.6639	4.15571		-18.73	-14.6793	5.02952
	-21.6412	-14.8705	-0.158341		-21.5753	-14.8504	-0.164894		-19.0277	-13.6639	3.92876		-18.73	-13.6793	4.7577
	-21.6412	-13.8705	-0.179152		-21.5753	-13.8504	-0.189222		-19.0277	-12.6639	3.69569		-18.73	-12.6793	4.47877
	-21.6412	-12.8705	-0.201588		-21.5753	-12.8504	-0.217828		-19.0277	-11.6639	3.46857		-18.73	-11.6793	4.20599
	-21.6412	-11.8705	-0.219769		-21.5753	-11.8504	-0.23776		-19.0277	-10.6639	3.25766		-18.73	-10.6793	3.9503
	-21.6412	-10.8705	-0.233846		-21.5753	-10.8504	-0.250797		-19.0277	-9.66392	3.03396		-18.73	-9.67934	3.68005
	-21.6412	-9.87047	-0.240913		-21.5753	-9.85045	-0.25772		-19.0277	-8.66392	2.82513		-18.73	-8.67934	3.43395
	-21.6412	-8.87047	-0.25428		-21.5753	-8.85045	-0.274481		-19.0277	-7.66392	2.63056		-18.73	-7.67934	3.20652
	-21.6412	-7.87047	-0.281204		-21.5753	-7.85045	-0.303695		-19.0277	-6.66392	2.44859		-18.73	-6.67934	2.98963
	-21.6412	-6.87047	-0.306401		-21.5753	-6.85045	-0.328246		-19.0277	-5.66392	2.27411		-18.73	-5.67934	2.78127
	-21.6412	-5.87047	-0.332712		-21.5753	-5.85045	-0.353861		-19.0277	-4.66392	2.11453		-18.73	-4.67934	2.59058
	-21.6412	-4.87047	-0.354977		-21.5753	-4.85045	-0.378712		-19.0277	-3.66392	1.96605		-18.73	-3.67934	2.4121
	-21.6412	-3.87047	-0.375002		-21.5753	-3.85045	-0.403045		-19.0277	-2.66392	1.82162		-18.73	-2.67934	2.23567
	-21.6412	-2.87047	-0.394374		-21.5753	-2.85045	-0.424194		-19.0277	-1.66392	1.6898		-18.73	-1.67934	2.07805
	-21.6412	-1.87047	-0.421623		-21.5753	-1.85045	-0.449573		-19.0277	-0.663921	1.55281		-18.73	-0.679337	1.91824
	-21.6412	-0.870473	-0.450604		-21.5753	-0.850446	-0.474633		-19.0277	0.336079	1.41187		-18.73	0.320663	1.75594
	-21.6412	0.129527	-0.471638		-21.5753	0.149554	-0.491568		-19.0277	1.33608	1.28034		-18.73	1.32066	1.60173
	-21.6412	1.12953	-0.485901		-21.5753	1.14955	-0.506154		-19.0277	2.33608	1.16581		-18.73	2.32066	1.45968
	-21.6412	2.12953	-0.500034		-21.5753	2.14955	-0.521901		-19.0277	3.33608	1.05252		-18.73	3.32066	1.32001
	-21.6412	3.12953	-0.514351		-21.5753	3.14955	-0.537954		-19.0277	4.33608	0.939128		-18.73	4.32066	1.18234
	-21.6412	4.12953	-0.527439		-21.5753	4.14955	-0.553166		-19.0277	5.33608	0.838055		-18.73	5.32066	1.0563
	-21.6412	5.12953	-0.544146		-21.5753	5.14955	-0.567558		-19.0277	6.33608	0.751496		-18.73	6.32066	0.950523
	-21.6412	6.12953	-0.561177		-21.5753	6.14955	-0.579811		-19.0277	7.33608	0.683246		-18.73	7.32066	0.865367
	-21.6412	7.12953	-0.572849		-21.5753	7.14955	-0.589795		-19.0277	8.33608	0.630935		-18.73	8.32066	0.796443
	-21.6412	8.12953	-0.581933		-21.5753	8.14955	-0.598228		-19.0277	9.33608	0.563759		-18.73	9.32066	0.709437
	-21.6412	9.12953	-0.584747		-21.5753	9.14955	-0.602361		-19.0277	10.3361	0.497765		-18.73	10.3207	0.624285
	-21.6412	10.1295	-0.585752		-21.5753	10.1496	-0.602036		-19.0277	11.3361	0.43206		-18.73	11.3207	0.540573
	-21.6412	11.1295	-0.587074		-21.5753	11.1496	-0.599076		-19.0277	12.3361	0.369461		-18.73	12.3207	0.461667
	-21.6412	12.1295	-0.587462		-21.5753	12.1496	-0.593686		-19.0277	13.3361	0.337646		-18.73	13.3207	0.416554
	-21.6412	13.1295	-0.586825		-21.5753	13.1496	-0.587171		-19.0277	14.3361	0.322285		-18.73	14.3207	0.39174
	-21.6412	14.1295	-0.584176		-21.5753	14.1496	-0.578405		-19.0277	15.3361	0.313596		-18.73	15.3207	0.374185
	-21.6412	15.1295	-0.582452		-21.5753	15.1496	-0.568983		-19.0277	16.3361	0.30571		-18.73	16.3207	0.355523
	-21.6412	16.1295	-0.58625		-21.5753	16.1496	-0.563698		-19.0277	17.3361	0.302765		-18.73	17.3207	0.341502
	-21.6412	17.1295	-0.595188		-21.5753	17.1496	-0.562139		-19.0277	18.3361	-0.149747		-18.73	18.3207	-0.0987747
	-20.6412	-17.8705	-0.0345599		-20.5753	-17.8504	-0.0342924		-18.0277	-16.6639	4.65411		-17.73	-16.6793	5.45625
	-20.6412	-16.8705	-0.0361833		-20.5753	-16.8504	-0.0392067		-18.0277	-15.6639	4.4762		-17.73	-15.6793	5.25496
	-20.6412	-15.8705	-0.148734		-20.5753	-15.8504	-0.153819		-18.0277	-14.6639	4.26294		-17.73	-14.6793	5.01257
	-20.6412	-14.8705	-0.161421		-20.5753	-14.8504	-0.16662		-18.0277	-13.6639	4.03059		-17.73	-13.6793	4.74184
	-20.6412	-13.8705	-0.184336		-20.5753	-13.8504	-0.190734		-18.0277	-12.6639	3.79139		-17.73	-12.6793	4.46277
	-20.6412	-12.8705	-0.211847		-20.5753	-12.8504	-0.222082		-18.0277	-11.6639	3.55578		-17.73	-11.6793	4.18786
	-20.6412	-11.8705	-0.237193		-20.5753	-11.8504	-0.249616		-18.0277	-10.6639	3.33133		-17.73	-10.6793	3.92583
	-20.6412	-10.8705	-0.246944		-20.5753	-10.8504	-0.259558		-18.0277	-9.66392	3.10489		-17.73	-9.67934	3.6606
	-20.6412	-9.87047	-0.251001		-20.5753	-9.85045	-0.264159		-18.0277	-8.66392	2.89326		-17.73	-8.67934	3.41787
	-20.6412	-8.87047	-0.267837		-20.5753	-8.85045	-0.281003		-18.0277	-7.66392	2.69479		-17.73	-7.67934	3.19276
	-20.6412	-7.87047	-0.296325		-20.5753	-7.85045	-0.308125		-18.0277	-6.66392	2.50899		-17.73	-6.67934	2.98053
	-20.6412	-6.87047	-0.323208		-20.5753	-6.85045	-0.330902		-18.0277	-5.66392	2.33313		-17.73	-5.67934	2.77523
	-20.6412	-5.87047	-0.352439		-20.5753	-5.85045	-0.356872		-18.0277	-4.66392	2.17295		-17.73	-4.67934	2.58691
	-20.6412	-4.87047	-0.378493		-20.5753	-4.85045	-0.382893		-18.0277	-3.66392	2.02143		-17.73	-3.67934	2.40829
	-20.6412	-3.87047	-0.405077		-20.5753	-3.85045	-0.408779		-18.0277	-2.66392	1.86775		-17.73	-2.67934	2.22718
	-20.6412	-2.87047	-0.427764		-20.5753	-2.85045	-0.430033		-18.0277	-1.66392	1.73552		-17.73	-1.67934	2.07084
	-20.6412	-1.87047	-0.456807		-20.5753	-1.85045	-0.456446		-18.0277	-0.663921	1.59821		-17.73	-0.679337	1.91433
	-20.6412	-0.870473	-0.488019		-20.5753	-0.850446	-0.484683		-18.0277	0.336079	1.45662		-17.73	0.320663	1.75626
	-20.6412	0.129527	-0.506288		-20.5753	0.149554	-0.500572		-18.0277	1.33608	1.3245		-17.73	1.32066	1.60505
	-20.6412	1.12953	-0.516653		-20.5753	1.14955	-0.511975		-18.0277	2.33608	1.20532		-17.73	2.32066	1.4637
	-20.6412	2.12953	-0.525359		-20.5753	2.14955	-0.524396		-18.0277	3.33608	1.08797		-17.73	3.32066	1.32574
	-20.6412	3.12953	-0.537067		-20.5753	3.14955	-0.538981		-18.0277	4.33608	0.971402		-17.73	4.32066	1.1915
	-20.6412	4.12953	-0.558247		-20.5753	4.14955	-0.557758		-18.0277	5.33608	0.86317		-17.73	5.32066	1.06909
	-20.6412	5.12953	-0.584701		-20.5753	5.14955	-0.577616		-18.0277	6.33608	0.768726		-17.73	6.32066	0.958783
	-20.6412	6.12953	-0.604217		-20.5753	6.14955	-0.591203		-18.0277	7.33608	0.695815		-17.73	7.32066	0.871054
	-20.6412	7.12953	-0.619221		-20.5753	7.14955	-0.601798		-18.0277	8.33608	0.641882		-17.73	8.32066	0.803169
	-20.6412	8.12953	-0.633886		-20.5753	8.14955	-0.611046		-18.0277	9.33608	0.572509		-17.73	9.32066	0.714532
	-20.6412	9.12953	-0.645339		-20.5753	9.14955	-0.618109		-18.0277	10.3361	0.506904		-17.73	10.3207	0.632292
	-20.6412	10.1295	-0.654207		-20.5753	10.1496	-0.62127		-18.0277	11.3361	0.442187		-17.73	11.3207	0.552817
	-20.6412	11.1295	-0.655852		-20.5753	11.1496	-0.617794		-18.0277	12.3361	0.38101		-17.73	12.3207	0.478172
	-20.6412	12.1295	-0.654907		-20.5753	12.1496	-0.611452		-18.0277	13.3361	0.3547		-17.73	13.3207	0.436835
	-20.6412	13.1295	-0.658051		-20.5753	13.1496	-0.607518		-18.0277	14.3361	0.338686		-17.73	14.3207	0.409313
	-20.6412	14.1295	-0.65817		-20.5753	14.1496	-0.601178		-18.0277	15.3361	0.327149		-17.73	15.3207	0.387498
	-20.6412	15.1295	-0.660458		-20.5753	15.1496	-0.592669		-18.0277	16.3361	0.317926		-17.73	16.3207	0.367719
	-20.6412	16.1295	-0.666065		-20.5753	16.1496	-0.587185		-18.0277	17.3361	0.317889		-17.73	17.3207	0.358514
	-20.6412	17.1295	-0.678628		-20.5753	17.1496	-0.586716		-18.0277	18.3361	-0.150918		-17.73	18.3207	-0.100765
	-19.6412	-17.8705	-0.0342976		-19.5753	-17.8504	-0.0338716		-17.0277	-16.6639	4.76445		-16.73	-16.6793	5.43295
	-19.6412	-16.8705	-0.0359118		-19.5753	-16.8504	-0.0387513		-17.0277	-15.6639	4.58406		-16.73	-15.6793	5.23342
	-19.6412	-15.8705	-0.147434		-19.5753	-15.8504	-0.151307		-17.0277	-14.6639	4.36663		-16.73	-14.6793	4.99157
	-19.6412	-14.8705	-0.166734		-19.5753	-14.8504	-0.168619		-17.0277	-13.6639	4.12784		-16.73	-13.6793	4.72253
	-19.6412	-13.8705	-0.193863		-19.5753	-13.8504	-0.193809		-17.0277	-12.6639	3.88192		-16.73	-12.6793	4.44365
	-19.6412	-12.8705	-0.218075		-19.5753	-12.8504	-0.219711		-17.0277	-11.6639	3.63722		-16.73	-11.6793	4.16585
	-19.6412	-11.8705	-0.245457		-19.5753	-11.8504	-0.247816		-17.0277	-10.6639	3.39928		-16.73	-10.6793	3.89638
	-19.6412	-10.8705	-0.257567		-19.5753	-10.8504	-0.260894		-17.0277	-9.66392	3.16779		-16.73	-9.67934	3.63505
	-19.6412	-9.87047	-0.266414		-19.5753	-9.85045	-0.272144		-17.0277	-8.66392	2.95439		-16.73	-8.67934	3.39625
	-19.6412	-8.87047	-0.293895		-19.5753	-8.85045	-0.297724		-17.0277	-7.66392	2.75434		-16.73	-7.67934	3.1742
	-19.6412	-7.87047	-0.319695		-19.5753	-7.85045	-0.320041		-17.0277	-6.66392	2.56472		-16.73	-6.67934	2.96501
	-19.6412	-6.87047	-0.34475		-19.5753	-6.85045	-0.340116		-17.0277	-5.66392	2.38794		-16.73	-5.67934	2.76379
	-19.6412	-5.87047	-0.37233		-19.5753	-5.85045	-0.364304		-17.0277	-4.66392	2.22524		-16.73	-4.67934	2.57668
	-19.6412	-4.87047	-0.399386		-19.5753	-4.85045	-0.390002		-17.0277	-3.66392	2.06825		-16.73	-3.67934	2.39632
	-19.6412	-3.87047	-0.429274		-19.5753	-3.85045	-0.4183		-17.0277	-2.66392	1.90534		-16.73	-2.67934	2.21213
	-19.6412	-2.87047	-0.455823		-19.5753	-2.85045	-0.441385		-17.0277	-1.66392	1.77386		-16.73	-1.67934	2.05797
	-19.6412	-1.87047	-0.485283		-19.5753	-1.85045	-0.466222		-17.0277	-0.663921	1.63739		-16.73	-0.679337	1.90477
	-19.6412	-0.870473	-0.514588		-19.5753	-0.850446	-0.492261		-17.0277	0.336079	1.49737		-16.73	0.320663	1.75192
	-19.6412	0.129527	-0.533894		-19.5753	0.149554	-0.509296		-17.0277	1.33608	1.36836		-16.73	1.32066	1.60715
	-19.6412	1.12953	-0.547946		-19.5753	1.14955	-0.522655		-17.0277	2.33608	1.24483		-16.73	2.32066	1.46719
	-19.6412	2.12953	-0.560463		-19.5753	2.14955	-0.537123		-17.0277	3.33608	1.12457		-16.73	3.32066	1.33244
	-19.6412	3.12953	-0.579586		-19.5753	3.14955	-0.554683		-17.0277	4.33608	1.00811		-16.73	4.32066	1.20459
	-19.6412	4.12953	-0.607766		-19.5753	4.14955	-0.575752		-17.0277	5.33608	0.900296		-16.73	5.32066	1.0916
	-19.6412	5.12953	-0.63573		-19.5753	5.14955	-0.595404		-17.0277	6.33608	0.798708		-16.73	6.32066	0.978321
	-19.6412	6.12953	-0.659881		-19.5753	6.14955	-0.609396		-17.0277	7.33608	0.716692		-16.73	7.32066	0.883901
	-19.6412	7.12953	-0.681103		-19.5753	7.14955	-0.621755		-17.0277	8.33608	0.653807		-16.73	8.32066	0.808648
	-19.6412	8.12953	-0.696977		-19.5753	8.14955	-0.632639		-17.0277	9.33608	0.582524		-16.73	9.32066	0.719522
	-19.6412	9.12953	-0.710898		-19.5753	9.14955	-0.640508		-17.0277	10.3361	0.517595		-16.73	10.3207	0.640257
	-19.6412	10.1295	-0.728466		-19.5753	10.1496	-0.647777		-17.0277	11.3361	0.453776		-16.73	11.3207	0.563808
	-19.6412	11.1295	-0.73469		-19.5753	11.1496	-0.647245		-17.0277	12.3361	0.392449		-16.73	12.3207	0.490705
	-19.6412	12.1295	-0.736658		-19.5753	12.1496	-0.642575		-17.0277	13.3361	0.372629		-16.73	13.3207	0.455702
	-19.6412	13.1295	-0.74182		-19.5753	13.1496	-0.639848		-17.0277	14.3361	0.356598		-16.73	14.3207	0.427369
	-19.6412	14.1295	-0.744613		-19.5753	14.1496	-0.632154		-17.0277	15.3361	0.342704		-16.73	15.3207	0.403052
	-19.6412	15.1295	-0.749617		-19.5753	15.1496	-0.624124		-17.0277	16.3361	0.330614		-16.73	16.3207	0.382298
	-19.6412	16.1295	-0.760396		-19.5753	16.1496	-0.621567		-17.0277	17.3361	0.332807		-16.73	17.3207	0.377648
	-19.6412	17.1295	-0.77661		-19.5753	17.1496	-0.623876		-17.0277	18.3361	-0.152094		-16.73	18.3207	-0.102756
	-18.6412	-17.8705	-0.034035		-18.5753	-17.8504	-0.0334499		-16.0277	-16.6639	4.87121		-15.73	-16.6793	5.40673
	-18.6412	-16.8705	-0.03564		-18.5753	-16.8504	-0.038295		-16.0277	-15.6639	4.68668		-15.73	-15.6793	5.20702
	-18.6412	-15.8705	-0.149642		-18.5753	-15.8504	-0.15419		-16.0277	-14.6639	4.46508		-15.73	-14.6793	4.96515
	-18.6412	-14.8705	-0.17322		-18.5753	-14.8504	-0.173874		-16.0277	-13.6639	4.21887		-15.73	-13.6793	4.69786
	-18.6412	-13.8705	-0.205011		-18.5753	-13.8504	-0.201978		-16.0277	-12.6639	3.9648		-15.73	-12.6793	4.41855
	-18.6412	-12.8705	-0.227012		-18.5753	-12.8504	-0.223079		-16.0277	-11.6639	3.7123		-15.73	-11.6793	4.13934
	-18.6412	-11.8705	-0.253139		-18.5753	-11.8504	-0.246866		-16.0277	-10.6639	3.46687		-15.73	-10.6793	3.86725
	-18.6412	-10.8705	-0.269577		-18.5753	-10.8504	-0.263153		-16.0277	-9.66392	3.22982		-15.73	-9.67934	3.60948
	-18.6412	-9.87047	-0.285365		-18.5753	-9.85045	-0.280605		-16.0277	-8.66392	3.01315		-15.73	-8.67934	3.37404
	-18.6412	-8.87047	-0.317012		-18.5753	-8.85045	-0.309036		-16.0277	-7.66392	2.81133		-15.73	-7.67934	3.15485
	-18.6412	-7.87047	-0.342063		-18.5753	-7.85045	-0.32996		-16.0277	-6.66392	2.61991		-15.73	-6.67934	2.94679
	-18.6412	-6.87047	-0.364226		-18.5753	-6.85045	-0.348715		-16.0277	-5.66392	2.44016		-15.73	-5.67934	2.74621
	-18.6412	-5.87047	-0.391791		-18.5753	-5.85045	-0.371566		-16.0277	-4.66392	2.27151		-15.73	-4.67934	2.55863
	-18.6412	-4.87047	-0.423151		-18.5753	-4.85045	-0.39753		-16.0277	-3.66392	2.10788		-15.73	-3.67934	2.3784
	-18.6412	-3.87047	-0.4578		-18.5753	-3.85045	-0.427734		-16.0277	-2.66392	1.94057		-15.73	-2.67934	2.19803
	-18.6412	-2.87047	-0.488093		-18.5753	-2.85045	-0.454618		-16.0277	-1.66392	1.80969		-15.73	-1.67934	2.05042
	-18.6412	-1.87047	-0.515744		-18.5753	-1.85045	-0.478485		-16.0277	-0.663921	1.67467		-15.73	-0.679337	1.90252
	-18.6412	-0.870473	-0.543192		-18.5753	-0.850446	-0.500981		-16.0277	0.336079	1.53777		-15.73	0.320663	1.75603
	-18.6412	0.129527	-0.565837		-18.5753	0.149554	-0.51871		-16.0277	1.33608	1.40989		-15.73	1.32066	1.61983
	-18.6412	1.12953	-0.590045		-18.5753	1.14955	-0.536238		-16.0277	2.33608	1.28992		-15.73	2.32066	1.48619
	-18.6412	2.12953	-0.618107		-18.5753	2.14955	-0.558093		-16.0277	3.33608	1.17535		-15.73	3.32066	1.36011
	-18.6412	3.12953	-0.650309		-18.5753	3.14955	-0.581643		-16.0277	4.33608	1.06586		-15.73	4.32066	1.24202
	-18.6412	4.12953	-0.67971		-18.5753	4.14955	-0.602242		-16.0277	5.33608	0.959542		-15.73	5.32066	1.12897
	-18.6412	5.12953	-0.704542		-18.5753	5.14955	-0.618835		-16.0277	6.33608	0.845439		-15.73	6.32066	1.00915
	-18.6412	6.12953	-0.730743		-18.5753	6.14955	-0.633373		-16.0277	7.33608	0.74741		-15.73	7.32066	0.903346
	-18.6412	7.12953	-0.756345		-18.5753	7.14955	-0.649403		-16.0277	8.33608	0.667366		-15.73	8.32066	0.812469
	-18.6412	8.12953	-0.772118		-18.5753	8.14955	-0.662362		-16.0277	9.33608	0.589683		-15.73	9.32066	0.719464
	-18.6412	9.12953	-0.791177		-18.5753	9.14955	-0.676052		-16.0277	10.3361	0.524872		-15.73	10.3207	0.640891
	-18.6412	10.1295	-0.814029		-18.5753	10.1496	-0.686844		-16.0277	11.3361	0.464927		-15.73	11.3207	0.567651
	-18.6412	11.1295	-0.821796		-18.5753	11.1496	-0.68777		-16.0277	12.3361	0.411119		-15.73	12.3207	0.501331
	-18.6412	12.1295	-0.83077		-18.5753	12.1496	-0.68678		-16.0277	13.3361	0.389689		-15.73	13.3207	0.472406
	-18.6412	13.1295	-0.841765		-18.5753	13.1496	-0.686401		-16.0277	14.3361	0.371436		-15.73	14.3207	0.443333
	-18.6412	14.1295	-0.848434		-18.5753	14.1496	-0.679981		-16.0277	15.3361	0.354732		-15.73	15.3207	0.414916
	-18.6412	15.1295	-0.857027		-18.5753	15.1496	-0.673815		-16.0277	16.3361	0.340766		-15.73	16.3207	0.390075
	-18.6412	16.1295	-0.874781		-18.5753	16.1496	-0.673796		-16.0277	17.3361	0.344168		-15.73	17.3207	0.388298
	-18.6412	17.1295	-0.893693		-18.5753	17.1496	-0.675834		-16.0277	18.3361	-0.153276		-15.73	18.3207	-0.104747
	-17.6412	-17.8705	-0.0337723		-17.5753	-17.8504	-0.0330273		-15.0277	-16.6639	4.97407		-14.73	-16.6793	5.3744
	-17.6412	-16.8705	-0.0353681		-17.5753	-16.8504	-0.0378378		-15.0277	-15.6639	4.7855		-14.73	-15.6793	5.17315
	-17.6412	-15.8705	-0.16508		-17.5753	-15.8504	-0.166374		-15.0277	-14.6639	4.55708		-14.73	-14.6793	4.93133
	-17.6412	-14.8705	-0.187448		-17.5753	-14.8504	-0.183896		-15.0277	-13.6639	4.30781		-14.73	-13.6793	4.66478
	-17.6412	-13.8705	-0.213909		-17.5753	-13.8504	-0.206898		-15.0277	-12.6639	4.04193		-14.73	-12.6793	4.38297
	-17.6412	-12.8705	-0.237196		-17.5753	-12.8504	-0.228036		-15.0277	-11.6639	3.77786		-14.73	-11.6793	4.10134
	-17.6412	-11.8705	-0.26272		-17.5753	-11.8504	-0.250619		-15.0277	-10.6639	3.52519		-14.73	-10.6793	3.82859
	-17.6412	-10.8705	-0.280286		-17.5753	-10.8504	-0.266995		-15.0277	-9.66392	3.28381		-14.73	-9.67934	3.5729
	-17.6412	-9.87047	-0.302785		-17.5753	-9.85045	-0.288425		-15.0277	-8.66392	3.06619		-14.73	-8.67934	3.34299
	-17.6412	-8.87047	-0.34217		-17.5753	-8.85045	-0.320124		-15.0277	-7.66392	2.86499		-14.73	-7.67934	3.12983
	-17.6412	-7.87047	-0.36938		-17.5753	-7.85045	-0.341667		-15.0277	-6.66392	2.67576		-14.73	-6.67934	2.92789
	-17.6412	-6.87047	-0.387898		-17.5753	-6.85045	-0.357486		-15.0277	-5.66392	2.49037		-14.73	-5.67934	2.73085
	-17.6412	-5.87047	-0.414342		-17.5753	-5.85045	-0.37912		-15.0277	-4.66392	2.3162		-14.73	-4.67934	2.54297
	-17.6412	-4.87047	-0.447933		-17.5753	-4.85045	-0.404675		-15.0277	-3.66392	2.14761		-14.73	-3.67934	2.36194
	-17.6412	-3.87047	-0.48452		-17.5753	-3.85045	-0.433245		-15.0277	-2.66392	1.97946		-14.73	-2.67934	2.18661
	-17.6412	-2.87047	-0.516192		-17.5753	-2.85045	-0.459876		-15.0277	-1.66392	1.84568		-14.73	-1.67934	2.04109
	-17.6412	-1.87047	-0.544798		-17.5753	-1.85045	-0.484193		-15.0277	-0.663921	1.71087		-14.73	-0.679337	1.89828
	-17.6412	-0.870473	-0.574069		-17.5753	-0.850446	-0.508162		-15.0277	0.336079	1.57533		-14.73	0.320663	1.75748
	-17.6412	0.129527	-0.605671		-17.5753	0.149554	-0.531468		-15.0277	1.33608	1.44645		-14.73	1.32066	1.62329
	-17.6412	1.12953	-0.646308		-17.5753	1.14955	-0.557219		-15.0277	2.33608	1.32088		-14.73	2.32066	1.48946
	-17.6412	2.12953	-0.688245		-17.5753	2.14955	-0.584779		-15.0277	3.33608	1.20602		-14.73	3.32066	1.36517
	-17.6412	3.12953	-0.721038		-17.5753	3.14955	-0.608625		-15.0277	4.33608	1.10013		-14.73	4.32066	1.25061
	-17.6412	4.12953	-0.742913		-17.5753	4.14955	-0.625145		-15.0277	5.33608	0.997542		-14.73	5.32066	1.14386
	-17.6412	5.12953	-0.761733		-17.5753	5.14955	-0.638631		-15.0277	6.33608	0.884408		-14.73	6.32066	1.02507
	-17.6412	6.12953	-0.791009		-17.5753	6.14955	-0.656091		-15.0277	7.33608	0.777579		-14.73	7.32066	0.916807
	-17.6412	7.12953	-0.822588		-17.5753	7.14955	-0.67614		-15.0277	8.33608	0.682419		-14.73	8.32066	0.821442
	-17.6412	8.12953	-0.847326		-17.5753	8.14955	-0.693857		-15.0277	9.33608	0.602654		-14.73	9.32066	0.729477
	-17.6412	9.12953	-0.880672		-17.5753	9.14955	-0.716635		-15.0277	10.3361	0.538638		-14.73	10.3207	0.648669
	-17.6412	10.1295	-0.91073		-17.5753	10.1496	-0.733994		-15.0277	11.3361	0.479475		-14.73	11.3207	0.574968
	-17.6412	11.1295	-0.920084		-17.5753	11.1496	-0.736514		-15.0277	12.3361	0.427153		-14.73	12.3207	0.512315
	-17.6412	12.1295	-0.937783		-17.5753	12.1496	-0.739187		-15.0277	13.3361	0.405588		-14.73	13.3207	0.484776
	-17.6412	13.1295	-0.956671		-17.5753	13.1496	-0.743317		-15.0277	14.3361	0.38674		-14.73	14.3207	0.455908
	-17.6412	14.1295	-0.971039		-17.5753	14.1496	-0.743816		-15.0277	15.3361	0.368269		-14.73	15.3207	0.426062
	-17.6412	15.1295	-0.985893		-17.5753	15.1496	-0.740918		-15.0277	16.3361	0.351752		-14.73	16.3207	0.399112
	-17.6412	16.1295	-1.00786		-17.5753	16.1496	-0.741053		-15.0277	17.3361	0.349843		-14.73	17.3207	0.394239
	-17.6412	17.1295	-1.02742		-17.5753	17.1496	-0.740634		-15.0277	18.3361	-0.154463		-14.73	18.3207	-0.106739
	-16.6412	-17.8705	-0.0335092		-16.5753	-17.8504	-0.0326038		-14.0277	-16.6639	5.0563		-13.73	-16.6793	5.32534
	-16.6412	-16.8705	-0.0350958		-16.5753	-16.8504	-0.0373796		-14.0277	-15.6639	4.86287		-13.73	-15.6793	5.12142
	-16.6412	-15.8705	-0.178311		-16.5753	-15.8504	-0.175479		-14.0277	-14.6639	4.63454		-13.73	-14.6793	4.88148
	-16.6412	-14.8705	-0.199257		-16.5753	-14.8504	-0.192332		-14.0277	-13.6639	4.38478		-13.73	-13.6793	4.62187
	-16.6412	-13.8705	-0.220927		-16.5753	-13.8504	-0.209957		-14.0277	-12.6639	4.11451		-13.73	-12.6793	4.34172
	-16.6412	-12.8705	-0.248575		-16.5753	-12.8504	-0.232851		-14.0277	-11.6639	3.84433		-13.73	-11.6793	4.06155
	-16.6412	-11.8705	-0.271444		-16.5753	-11.8504	-0.252417		-14.0277	-10.6639	3.58478		-13.73	-10.6793	3.79195
	-16.6412	-10.8705	-0.288929		-16.5753	-10.8504	-0.269246		-14.0277	-9.66392	3.33909		-13.73	-9.67934	3.53801
	-16.6412	-9.87047	-0.321876		-16.5753	-9.85045	-0.296904		-14.0277	-8.66392	3.11556		-13.73	-8.67934	3.309
	-16.6412	-8.87047	-0.364647		-16.5753	-8.85045	-0.330311		-14.0277	-7.66392	2.90928		-13.73	-7.67934	3.09686
	-16.6412	-7.87047	-0.395979		-16.5753	-7.85045	-0.3539		-14.0277	-6.66392	2.71779		-13.73	-6.67934	2.89743
	-16.6412	-6.87047	-0.411507		-16.5753	-6.85045	-0.366812		-14.0277	-5.66392	2.52533		-13.73	-5.67934	2.70037
	-16.6412	-5.87047	-0.434737		-16.5753	-5.85045	-0.386021		-14.0277	-4.66392	2.35223		-13.73	-4.67934	2.51981
	-16.6412	-4.87047	-0.468677		-16.5753	-4.85045	-0.411491		-14.0277	-3.66392	2.18658		-13.73	-3.67934	2.34654
	-16.6412	-3.87047	-0.504973		-16.5753	-3.85045	-0.438597		-14.0277	-2.66392	2.01853		-13.73	-2.67934	2.1739
	-16.6412	-2.87047	-0.540497		-16.5753	-2.85045	-0.465393		-14.0277	-1.66392	1.88109		-13.73	-1.67934	2.02855
	-16.6412	-1.87047	-0.576075		-16.5753	-1.85045	-0.491466		-14.0277	-0.663921	1.74278		-13.73	-0.679337	1.88708
	-16.6412	-0.870473	-0.612122		-16.5753	-0.850446	-0.51846		-14.0277	0.336079	1.60411		-13.73	0.320663	1.74777
	-16.6412	0.129527	-0.653395		-16.5753	0.149554	-0.548075		-14.0277	1.33608	1.47155		-13.73	1.32066	1.61289
	-16.6412	1.12953	-0.698269		-16.5753	1.14955	-0.578591		-14.0277	2.33608	1.34544		-13.73	2.32066	1.48192
	-16.6412	2.12953	-0.737448		-16.5753	2.14955	-0.60531		-14.0277	3.33608	1.23178		-13.73	3.32066	1.36203
	-16.6412	3.12953	-0.767771		-16.5753	3.14955	-0.627661		-14.0277	4.33608	1.12799		-13.73	4.32066	1.25231
	-16.6412	4.12953	-0.790746		-16.5753	4.14955	-0.644829		-14.0277	5.33608	1.0278		-13.73	5.32066	1.15014
	-16.6412	5.12953	-0.818733		-16.5753	5.14955	-0.662954		-14.0277	6.33608	0.918582		-13.73	6.32066	1.03519
	-16.6412	6.12953	-0.862169		-16.5753	6.14955	-0.688648		-14.0277	7.33608	0.811118		-13.73	7.32066	0.928667
	-16.6412	7.12953	-0.899287		-16.5753	7.14955	-0.713435		-14.0277	8.33608	0.710559		-13.73	8.32066	0.832906
	-16.6412	8.12953	-0.931584		-16.5753	8.14955	-0.734967		-14.0277	9.33608	0.62753		-13.73	9.32066	0.742733
	-16.6412	9.12953	-0.973943		-16.5753	9.14955	-0.760202		-14.0277	10.3361	0.560668		-13.73	10.3207	0.661817
	-16.6412	10.1295	-1.00455		-16.5753	10.1496	-0.779081		-14.0277	11.3361	0.499642		-13.73	11.3207	0.58813
	-16.6412	11.1295	-1.01961		-16.5753	11.1496	-0.787619		-14.0277	12.3361	0.446309		-13.73	12.3207	0.526
	-16.6412	12.1295	-1.05301		-16.5753	12.1496	-0.798871		-14.0277	13.3361	0.422432		-13.73	13.3207	0.496396
	-16.6412	13.1295	-1.08236		-16.5753	13.1496	-0.81024		-14.0277	14.3361	0.403039		-13.73	14.3207	0.467825
	-16.6412	14.1295	-1.10299		-16.5753	14.1496	-0.815894		-14.0277	15.3361	0.383424		-13.73	15.3207	0.438088
	-16.6412	15.1295	-1.12501		-16.5753	15.1496	-0.818557		-14.0277	16.3361	0.363652		-13.73	16.3207	0.409145
	-16.6412	16.1295	-1.15404		-16.5753	16.1496	-0.81946		-14.0277	17.3361	0.35303		-13.73	17.3207	0.396404
	-16.6412	17.1295	-1.18611		-16.5753	17.1496	-0.822936		-14.0277	18.3361	-0.155655		-13.73	18.3207	-0.108732
	-15.6412	-17.8705	-0.0332459		-15.5753	-17.8504	-0.0321793		-13.0277	-16.6639	5.12985		-12.73	-16.6793	5.26829
	-15.6412	-16.8705	-0.0348234		-15.5753	-16.8504	-0.0369206		-13.0277	-15.6639	4.93146		-12.73	-15.6793	5.06257
	-15.6412	-15.8705	-0.184378		-15.5753	-15.8504	-0.178367		-13.0277	-14.6639	4.70017		-12.73	-14.6793	4.824
	-15.6412	-14.8705	-0.204299		-15.5753	-14.8504	-0.195681		-13.0277	-13.6639	4.44751		-12.73	-13.6793	4.56575
	-15.6412	-13.8705	-0.229207		-15.5753	-13.8504	-0.215699		-13.0277	-12.6639	4.17404		-12.73	-12.6793	4.28785
	-15.6412	-12.8705	-0.262099		-15.5753	-12.8504	-0.240383		-13.0277	-11.6639	3.901		-12.73	-11.6793	4.01209
	-15.6412	-11.8705	-0.283302		-15.5753	-11.8504	-0.256626		-13.0277	-10.6639	3.63803		-12.73	-10.6793	3.74818
	-15.6412	-10.8705	-0.301436		-15.5753	-10.8504	-0.272932		-13.0277	-9.66392	3.38978		-12.73	-9.67934	3.49794
	-15.6412	-9.87047	-0.341085		-15.5753	-9.85045	-0.304117		-13.0277	-8.66392	3.16022		-12.73	-8.67934	3.26965
	-15.6412	-8.87047	-0.38241		-15.5753	-8.85045	-0.337906		-13.0277	-7.66392	2.94673		-12.73	-7.67934	3.05632
	-15.6412	-7.87047	-0.410955		-15.5753	-7.85045	-0.361847		-13.0277	-6.66392	2.74865		-12.73	-6.67934	2.8551
	-15.6412	-6.87047	-0.423512		-15.5753	-6.85045	-0.372236		-13.0277	-5.66392	2.55098		-12.73	-5.67934	2.65931
	-15.6412	-5.87047	-0.447558		-15.5753	-5.85045	-0.390554		-13.0277	-4.66392	2.38074		-12.73	-4.67934	2.48797
	-15.6412	-4.87047	-0.489236		-15.5753	-4.85045	-0.419984		-13.0277	-3.66392	2.21942		-12.73	-3.67934	2.32375
	-15.6412	-3.87047	-0.531919		-15.5753	-3.85045	-0.449334		-13.0277	-2.66392	2.05145		-12.73	-2.67934	2.15244
	-15.6412	-2.87047	-0.57235		-15.5753	-2.85045	-0.476442		-13.0277	-1.66392	1.90827		-12.73	-1.67934	2.00625
	-15.6412	-1.87047	-0.607271		-15.5753	-1.85045	-0.500578		-13.0277	-0.663921	1.7644		-12.73	-0.679337	1.86396
	-15.6412	-0.870473	-0.648532		-15.5753	-0.850446	-0.530469		-13.0277	0.336079	1.62177		-12.73	0.320663	1.72473
	-15.6412	0.129527	-0.69605		-15.5753	0.149554	-0.564199		-13.0277	1.33608	1.48631		-12.73	1.32066	1.59038
	-15.6412	1.12953	-0.738359		-15.5753	1.14955	-0.594989		-13.0277	2.33608	1.36504		-12.73	2.32066	1.46797
	-15.6412	2.12953	-0.774339		-15.5753	2.14955	-0.620567		-13.0277	3.33608	1.2536		-12.73	3.32066	1.35545
	-15.6412	3.12953	-0.814202		-15.5753	3.14955	-0.647355		-13.0277	4.33608	1.14999		-12.73	4.32066	1.25054
	-15.6412	4.12953	-0.859337		-15.5753	4.14955	-0.676954		-13.0277	5.33608	1.05135		-12.73	5.32066	1.14977
	-15.6412	5.12953	-0.903015		-15.5753	5.14955	-0.70499		-13.0277	6.33608	0.947529		-12.73	6.32066	1.03996
	-15.6412	6.12953	-0.942783		-15.5753	6.14955	-0.730435		-13.0277	7.33608	0.847574		-12.73	7.32066	0.938588
	-15.6412	7.12953	-0.983875		-15.5753	7.14955	-0.757774		-13.0277	8.33608	0.753044		-12.73	8.32066	0.846008
	-15.6412	8.12953	-1.02671		-15.5753	8.14955	-0.785786		-13.0277	9.33608	0.665994		-12.73	9.32066	0.757851
	-15.6412	9.12953	-1.06848		-15.5753	9.14955	-0.811662		-13.0277	10.3361	0.591916		-12.73	10.3207	0.679785
	-15.6412	10.1295	-1.10607		-15.5753	10.1496	-0.834241		-13.0277	11.3361	0.526297		-12.73	11.3207	0.607281
	-15.6412	11.1295	-1.14108		-15.5753	11.1496	-0.854267		-13.0277	12.3361	0.471702		-12.73	12.3207	0.544242
	-15.6412	12.1295	-1.18716		-15.5753	12.1496	-0.876742		-13.0277	13.3361	0.440464		-12.73	13.3207	0.508119
	-15.6412	13.1295	-1.22383		-15.5753	13.1496	-0.893942		-13.0277	14.3361	0.419152		-12.73	14.3207	0.479084
	-15.6412	14.1295	-1.24989		-15.5753	14.1496	-0.904174		-13.0277	15.3361	0.398691		-12.73	15.3207	0.450311
	-15.6412	15.1295	-1.27804		-15.5753	15.1496	-0.911609		-13.0277	16.3361	0.377036		-12.73	16.3207	0.420814
	-15.6412	16.1295	-1.31621		-15.5753	16.1496	-0.916041		-13.0277	17.3361	0.356209		-12.73	17.3207	0.394646
	-15.6412	17.1295	-1.36445		-15.5753	17.1496	-0.925127		-13.0277	18.3361	-0.156853		-12.73	18.3207	-0.110726
	-14.6412	-17.8705	-0.0329824		-14.5753	-17.8504	-0.031754		-12.0277	-16.6639	5.19766		-11.73	-16.6793	5.20499
	-14.6412	-16.8705	-0.0345506		-14.5753	-16.8504	-0.0364607		-12.0277	-15.6639	4.99437		-11.73	-15.6793	4.99867
	-14.6412	-15.8705	-0.190241		-14.5753	-15.8504	-0.182525		-12.0277	-14.6639	4.75561		-11.73	-14.6793	4.76025
	-14.6412	-14.8705	-0.209634		-14.5753	-14.8504	-0.197829		-12.0277	-13.6639	4.49681		-11.73	-13.6793	4.49758
	-14.6412	-13.8705	-0.244117		-14.5753	-13.8504	-0.224518		-12.0277	-12.6639	4.21855		-11.73	-12.6793	4.22092
	-14.6412	-12.8705	-0.279345		-14.5753	-12.8504	-0.251148		-12.0277	-11.6639	3.94423		-11.73	-11.6793	3.95078
	-14.6412	-11.8705	-0.298728		-14.5753	-11.8504	-0.265241		-12.0277	-10.6639	3.68218		-11.73	-10.6793	3.69447
	-14.6412	-10.8705	-0.321729		-14.5753	-10.8504	-0.28303		-12.0277	-9.66392	3.43225		-11.73	-9.67934	3.44875
	-14.6412	-9.87047	-0.362101		-14.5753	-9.85045	-0.315137		-12.0277	-8.66392	3.19826		-11.73	-8.67934	3.22226
	-14.6412	-8.87047	-0.401825		-14.5753	-8.85045	-0.346873		-12.0277	-7.66392	2.9775		-11.73	-7.67934	3.00718
	-14.6412	-7.87047	-0.420839		-14.5753	-7.85045	-0.363232		-12.0277	-6.66392	2.76898		-11.73	-6.67934	2.7999
	-14.6412	-6.87047	-0.433498		-14.5753	-6.85045	-0.373823		-12.0277	-5.66392	2.57163		-11.73	-5.67934	2.61108
	-14.6412	-5.87047	-0.469434		-14.5753	-5.85045	-0.399786		-12.0277	-4.66392	2.40165		-11.73	-4.67934	2.44489
	-14.6412	-4.87047	-0.516696		-14.5753	-4.85045	-0.431528		-12.0277	-3.66392	2.24009		-11.73	-3.67934	2.28416
	-14.6412	-3.87047	-0.557806		-14.5753	-3.85045	-0.459194		-12.0277	-2.66392	2.0725		-11.73	-2.67934	2.1146
	-14.6412	-2.87047	-0.591333		-14.5753	-2.85045	-0.481698		-12.0277	-1.66392	1.91652		-11.73	-1.67934	1.96484
	-14.6412	-1.87047	-0.625529		-14.5753	-1.85045	-0.506163		-12.0277	-0.663921	1.76674		-11.73	-0.679337	1.8214
	-14.6412	-0.870473	-0.676329		-14.5753	-0.850446	-0.542185		-12.0277	0.336079	1.62483		-11.73	0.320663	1.68554
	-14.6412	0.129527	-0.733531		-14.5753	0.149554	-0.580917		-12.0277	1.33608	1.49429		-11.73	1.32066	1.55989
	-14.6412	1.12953	-0.778387		-14.5753	1.14955	-0.612974		-12.0277	2.33608	1.37877		-11.73	2.32066	1.45391
	-14.6412	2.12953	-0.809241		-14.5753	2.14955	-0.634749		-12.0277	3.33608	1.26653		-11.73	3.32066	1.34888
	-14.6412	3.12953	-0.86317		-14.5753	3.14955	-0.667935		-12.0277	4.33608	1.15923		-11.73	4.32066	1.24411
	-14.6412	4.12953	-0.933171		-14.5753	4.14955	-0.713931		-12.0277	5.33608	1.06208		-11.73	5.32066	1.13866
	-14.6412	5.12953	-0.972302		-14.5753	5.14955	-0.741605		-12.0277	6.33608	0.966521		-11.73	6.32066	1.03175
	-14.6412	6.12953	-1.00281		-14.5753	6.14955	-0.760432		-12.0277	7.33608	0.878844		-11.73	7.32066	0.940453
	-14.6412	7.12953	-1.06065		-14.5753	7.14955	-0.798713		-12.0277	8.33608	0.797075		-11.73	8.32066	0.860764
	-14.6412	8.12953	-1.12635		-14.5753	8.14955	-0.841933		-12.0277	9.33608	0.715365		-11.73	9.32066	0.780779
	-14.6412	9.12953	-1.17866		-14.5753	9.14955	-0.877202		-12.0277	10.3361	0.632098		-11.73	10.3207	0.701799
	-14.6412	10.1295	-1.2413		-14.5753	10.1496	-0.915242		-12.0277	11.3361	0.55522		-11.73	11.3207	0.624844
	-14.6412	11.1295	-1.30364		-14.5753	11.1496	-0.952128		-12.0277	12.3361	0.489906		-11.73	12.3207	0.554762
	-14.6412	12.1295	-1.35096		-14.5753	12.1496	-0.980667		-12.0277	13.3361	0.450426		-11.73	13.3207	0.508166
	-14.6412	13.1295	-1.38954		-14.5753	13.1496	-1.00094		-12.0277	14.3361	0.423574		-11.73	14.3207	0.476277
	-14.6412	14.1295	-1.42342		-14.5753	14.1496	-1.01712		-12.0277	15.3361	0.399505		-11.73	15.3207	0.445891
	-14.6412	15.1295	-1.46106		-14.5753	15.1496	-1.02999		-12.0277	16.3361	0.374502		-11.73	16.3207	0.413612
	-14.6412	16.1295	-1.5079		-14.5753	16.1496	-1.04001		-12.0277	17.3361	0.343639		-11.73	17.3207	0.379329
	-14.6412	17.1295	-1.5592		-14.5753	17.1496	-1.04978		-12.0277	18.3361	-0.158057		-11.73	18.3207	-0.11272
	-13.6412	-17.8705	-0.0327187		-13.5753	-17.8504	-0.0313277		-11.0277	-16.6639	5.25822		-10.73	-16.6793	5.1331
	-13.6412	-16.8705	-0.0342777		-13.5753	-16.8504	-0.0359998		-11.0277	-15.6639	5.05146		-10.73	-15.6793	4.92706
	-13.6412	-15.8705	-0.198099		-13.5753	-15.8504	-0.188768		-11.0277	-14.6639	4.80679		-10.73	-14.6793	4.68964
	-13.6412	-14.8705	-0.221904		-13.5753	-14.8504	-0.206221		-11.0277	-13.6639	4.54057		-10.73	-13.6793	4.42972
	-13.6412	-13.8705	-0.260071		-13.5753	-13.8504	-0.234393		-11.0277	-12.6639	4.25567		-10.73	-12.6793	4.15252
	-13.6412	-12.8705	-0.294009		-13.5753	-12.8504	-0.259739		-11.0277	-11.6639	3.97945		-10.73	-11.6793	3.88547
	-13.6412	-11.8705	-0.315889		-13.5753	-11.8504	-0.274746		-11.0277	-10.6639	3.71878		-10.73	-10.6793	3.63513
	-13.6412	-10.8705	-0.34574		-13.5753	-10.8504	-0.295621		-11.0277	-9.66392	3.46351		-10.73	-9.67934	3.38928
	-13.6412	-9.87047	-0.382396		-13.5753	-9.85045	-0.324834		-11.0277	-8.66392	3.22403		-10.73	-8.67934	3.16286
	-13.6412	-8.87047	-0.418101		-13.5753	-8.85045	-0.353921		-11.0277	-7.66392	2.99504		-10.73	-7.67934	2.94643
	-13.6412	-7.87047	-0.433949		-13.5753	-7.85045	-0.366893		-11.0277	-6.66392	2.77673		-10.73	-6.67934	2.73812
	-13.6412	-6.87047	-0.450874		-13.5753	-6.85045	-0.380001		-11.0277	-5.66392	2.58493		-10.73	-5.67934	2.5551
	-13.6412	-5.87047	-0.498874		-13.5753	-5.85045	-0.413433		-11.0277	-4.66392	2.41741		-10.73	-4.67934	2.39129
	-13.6412	-4.87047	-0.539599		-13.5753	-4.85045	-0.441062		-11.0277	-3.66392	2.25466		-10.73	-3.67934	2.2335
	-13.6412	-3.87047	-0.569721		-13.5753	-3.85045	-0.462174		-11.0277	-2.66392	2.08448		-10.73	-2.67934	2.07344
	-13.6412	-2.87047	-0.59885		-13.5753	-2.85045	-0.481697		-11.0277	-1.66392	1.9221		-10.73	-1.67934	1.91946
	-13.6412	-1.87047	-0.63884		-13.5753	-1.85045	-0.509631		-11.0277	-0.663921	1.77051		-10.73	-0.679337	1.7798
	-13.6412	-0.870473	-0.695999		-13.5753	-0.850446	-0.550016		-11.0277	0.336079	1.63281		-10.73	0.320663	1.65389
	-13.6412	0.129527	-0.75831		-13.5753	0.149554	-0.592316		-11.0277	1.33608	1.51414		-10.73	1.32066	1.54337
[truncated: 2,969 more rows]

## Sheet: Figure 4c
ideal	x	y	z	CRS	x	y	z	Pixel	x	y	z
	-82.6874	-84.5398	0		-84.0541	-83.3063	0.0669553		-82.7037	-84.5332	-0.0953305
	-82.6874	-84.0398	0		-84.0541	-82.8063	0.0713005		-82.7037	-84.0332	-0.084112
	-82.6874	-83.5398	0		-84.0541	-82.3063	0.0755362		-82.7037	-83.5332	-0.0731333
	-82.6874	-83.0398	0		-84.0541	-81.8063	0.0726489		-82.7037	-83.0332	-0.0590715
	-82.6874	-82.5398	0		-84.0541	-81.3063	0.067937		-82.7037	-82.5332	-0.0149369
	-82.6874	-82.0398	0		-84.0541	-80.8063	0.0633055		-82.7037	-82.0332	0.0282654
	-82.6874	-81.5398	0		-84.0541	-80.3063	0.0587544		-82.7037	-81.5332	0.0705356
	-82.6874	-81.0398	0		-84.0541	-79.8063	0.0542838		-82.7037	-81.0332	0.111874
	-82.6874	-80.5398	0		-84.0541	-79.3063	0.0498935		-82.7037	-80.5332	0.152279
	-82.6874	-80.0398	0		-84.0541	-78.8063	0.0455836		-82.7037	-80.0332	0.191753
	-82.6874	-79.5398	0		-84.0541	-78.3063	0.0413542		-82.7037	-79.5332	0.230294
	-82.6874	-79.0398	0		-84.0541	-77.8063	0.0372051		-82.7037	-79.0332	0.183213
	-82.6874	-78.5398	0		-84.0541	-77.3063	0.0331365		-82.7037	-78.5332	0.134054
	-82.6874	-78.0398	0		-84.0541	-76.8063	0.0291483		-82.7037	-78.0332	0.0859365
	-82.6874	-77.5398	0		-84.0541	-76.3063	0.0252404		-82.7037	-77.5332	0.0388594
	-82.6874	-77.0398	0		-84.0541	-75.8063	0.021413		-82.7037	-77.0332	-0.00717696
	-82.6874	-76.5398	0		-84.0541	-75.3063	0.017666		-82.7037	-76.5332	-0.0521726
	-82.6874	-76.0398	0		-84.0541	-74.8063	0.0156634		-82.7037	-76.0332	-0.0961274
	-82.6874	-75.5398	0		-84.0541	-74.3063	0.0148837		-82.7037	-75.5332	-0.103379
	-82.6874	-75.0398	0		-84.0541	-73.8063	0.0141041		-82.7037	-75.0332	-0.102403
	-82.6874	-74.5398	0		-84.0541	-73.3063	0.0133244		-82.7037	-74.5332	-0.101427
	-82.6874	-74.0398	0		-84.0541	-72.8063	0.0125448		-82.7037	-74.0332	-0.100451
	-82.6874	-73.5398	0		-84.0541	-72.3063	0.0117651		-82.7037	-73.5332	-0.0994748
	-82.6874	-73.0398	0		-84.0541	-71.8063	0.0109854		-82.7037	-73.0332	-0.0984987
	-82.6874	-72.5398	0		-84.0541	-71.3063	0.016926		-82.7037	-72.5332	-0.0975226
[truncated: 112,199 more rows]

## Sheet: Figure 4d
Target	X	Y	Z1	Z2	Z3	Z4	Z5	CRS	X	Y	Z1	Z2	Z3	Z4	Z5	Pixel	X	Y	Z1	Z2	Z3	Z4	Z5
[truncated: 7,912 more rows]

[truncated: 24 more sheets: Figure 4e, Figure 4f, Supplementary Figure 1b, Supplementary Figure 2c, Supplementary Figure 2d, Supplementary Figure 3 1, Supplementary Figure 3 2, Supplementary Figure 4 1, Supplementary Figure 4 2, Supplementary Figure 6, Supplementary Figure 7, Supplementary Figure 8, Supplementary Figure 9, Supplementary Figure 10, Supplementary Figure 11, Supplementary Figure 12c, Supplementary Figure 15, Supplementary Figure 17, Supplementary Figure 21c, Supplementary Figure 21d …]
